# Supplementary material for: Benchmarking DFT Accuracy in Predicting O 1s Binding Energies on Metals
Source: J Phys Chem C Nanomater Interfaces. 2025 Oct 8;129(42):19199–206. doi: 10.1021/acs.jpcc.5c05986 (PMC12557369; doi:10.1021/acs.jpcc.5c05986)
Supplement: Supplementary file 2 [file jp5c05986_si_002.xlsx]

## Sheet: Table 1 References
Table 1. References
#	Host	Facet/Structure	Exp BE	DFT JS	Citation Type	Coverage	BE	Link
1	Au	Au2O3	530.1,529.0	530.2,529.4	Structure	-	-	https://doi.org/10.1103/PhysRevB.75.205125
					BE	-	530.1	https://doi.org/10.1103/PhysRevB.75.205125
					BE	-	529.0, 530.0	https://doi.org/10.3103/S0027131407060090
2	Au	(111) 2x2	529.333	529.6	No Structure	-	-
					BE	-	529.3	https://doi.org/10.1016/S0039-6028(98)00309-4
					BE	-	529.6	https://doi.org/10.1007/s11244-005-7864-4
					BE	-	529.1	https://doi.org/10.1116/1.580924
3	Pt	(111) 2x2	529.908	530.1	Structure/BE/Cov	0.25	529.7	https://doi.org/10.1103/PhysRevLett.107.195502
					BE/Cov	0.25	529.9	https://doi.org/10.1063/1.3512618
					Structure/BE/Cov	0.25	529.83	https://doi.org/10.1016/0039-6028(95)00798-9
					Structure/BE	-	530.2	https://doi.org/10.1016/j.susc.2003.08.029
4	Pt	PtO2	530.167	529.8	Structure/BE	-	530.2	https://doi.org/10.1103/PhysRevLett.107.195502
					BE	-	530.3	https://doi.org/10.1016/0039-6028(84)90778-7
					BE	-	530	https://doi.org/10.1021/acs.jpcc.7b04569
5	Ir	(111) 2x2	529.867	530.2	Structure	0.25	-	https://doi.org/10.1063/1.1479716
					BE	-	529.8	https://doi.org/10.1016/0378-5963(79)90015-1
					Strucutre/BE	0.25	529.8	https://doi.org/10.1016/0039-6028(76)90405-2
					BE	-	530	https://doi.org/10.1016/0039-6028(76)90052-2
6	Ir	(110) 2x2	530.533	529.8	Strucutre/BE	0.5	530.6	https://doi.org/10.1016/S0039-6028(97)00095-2
					BE	-	530.5	https://doi.org/10.1016/j.jcat.2005.07.022
					BE	-	530.5	https://doi.org/10.1039/B502350
7	Ir	(100) 2x1	530.6	529.2	Structure	0.5	-	https://doi.org/10.1103/PhysRevB.93.235406
					BE	-	530.6,529.5	https://pubs.acs.org/doi/10.1021/acs.jpcc.2c01237
					BE	-	529.3	https://pubs.acs.org/doi/10.1021/acs.jpclett.0c00914
					BE	-	530.9	https://pubs.acs.org/doi/10.1021/acs.jpclett.0c01805
8	Re	ReO2	530.1	530.6	BE	-	530.1	https://doi.org/10.1016/0022-3697(81)90082-2
9	Re	(0001) 2x2	530.067	530.3	Structure/BE	-	530.2	https://doi.org/10.1021/jp304838g
					BE	-	530	https://doi.org/10.1016/0039-6028(80)90161-2
					Structure/BE	-	530	https://doi.org/10.1016/0039-6028(85)90367-X
10	Re	ReO3	531.55	529.3	Structure	-	-	https://doi.org/10.1016/j.cattod.2011.01.017
					BE	-	531.2	https://doi.org/10.1371/journal.pone.0133725
					BE	-	531.9
11	Ag	(111) p(4x4)	528.3	528.3	Structure/Cov/BE	0.375	528.3	https://doi.org/10.1116/1.2049302
					Structure/Cov/BE	0.375	528.5	https://doi.org/10.1103/PhysRevB.80.075424
					BE	-	528.2	https://doi.org/10.1016/0039-6028(95)00670-2
					BE	-	528.2	https://doi.org/10.1063/1.479488
12	Ag	Ag2O	528.967	529.4	Structure	-	-	https://doi.org/10.1103/PhysRevB.89.054306
					BE	-	528.8	https://doi.org/10.1116/1.1247778
					BE	-	528.9	https://doi.org/10.1021/jp504387p
					BE	-	529.2	https://doi.org/10.1103/PhysRevB.62.11126
13	Pd	(111) 2x2	529.2	529.3	Structure/Cov/BE	0.25	529.2	https://doi.org/10.1016/S0039-6028(99)01084-5
					Structure/Cov/BE	0.25	529.2	https://doi.org/10.1021/jp301636u
14	Pd	(110) c(2x4)	529.3	529.5	Structure/Cov	0.5	-	https://doi.org/10.1016/S0039-6028(96)01295-2
					Structure	-	-	https://doi.org/10.1016/0039-6028(95)00031-3
					BE	-	529.3	https://doi.org/10.1016/j.susc.2006.01.131
					BE	-	529.3	https://doi.org/10.1007/s11144-005-0337-8
15	Pd	Pd5O4	529.7,529.1	529.2,529.1	Structure/BE	-	529.2,529.8	https://doi.org/10.1103/PhysRevLett.88.246103
			529.05		BE	-	529.1,529.8	https://doi.org/10.1021/jp301636u
			529.7		BE	-	529.0,529.7	https://doi.org/10.1021/ja055754y
					BE	-	528.9,529.5	https://doi.org/10.1016/j.susc.2005.12.020
16	Pd	PdO	530	530.3	Structure	-	-	https://doi.org/10.1103/PhysRevB.80.125431
					BE	-	530.3	https://doi.org/10.1021/j100258a012
					BE	-	530.2	https://doi.org/10.1016/j.susc.2006.01.131
					BE	-	529.8	https://doi.org/10.1021/jp301636u
					BE	-	529.7	https://pubs.acs.org/doi/10.1021/ja055754y
17	Rh	(2x1) p2mg	530.25	529.6,529.8,529.5	Structure/Cov/BE	0.8	530.25	https://doi.org/10.1016/0009-2614(96)00971-2
18	Rh	(100) p(2x2)	529.8	529.8	Structure	-	-	https://doi.org/10.1016/j.cattod.2008.11.011
					BE	-	529.8	https://doi.org/10.1116/1.572044
19	Rh	(100) c(2x8)	529.7,528.6	529.7,529.2	Structure/Cov/BE	-	529.7,528.6	https://doi.org/10.1016/j.cattod.2008.11.011
20	Ru	(0001) 2x2	529.8	530	Structure	-	-	https://doi.org/10.1063/1.438782
					BE	-	529.8	https://doi.org/10.1016/0039-6028(79)90568-5
					BE	-	529.8	https://doi.org/10.1016/0169-4332(91)90061-N
					BE	-	529.8	https://doi.org/10.1016/0039-6028(75)90086-2
21	Ru	RuO2	529.325	529.5	Structure	-	-	https://doi.org/10.1016/0039-6028(88)90066-0
					BE	-	529	https://doi.org/10.1016/S0022-0728(84)80023-6
					BE	-	529.5	https://doi.org/10.1006/jcat.2001.3281
					BE	-	529.4	https://doi.org/10.1016/0169-4332(91)90061-N
					BE	-	529.4	https://doi.org/10.1116/1.1247890
22	Cu	(110) 2x1	530.08	529.7	Structure/Cov/BE	0.5	530.7	https://doi.org/10.1016/S0039-6028(98)00683-9
					BE	-	530	https://www.sciencedirect.com/science/article/pii/003960289190869T
					BE	-	529.9	https://pubs.acs.org/doi/10.1021/jp512831f
23	Cu	(100) 2√2×√2R45° 68	529.967	529.7	Structure/Cov/BE	0.5	529.9	https://pubs.acs.org/doi/10.1021/acs.jpcc.8b09145
					BE	-	529.9	https://doi.org/10.1088/0953-8984/24/39/395007
					BE	-	530.1	https://doi.org/10.1016/j.apsusc.2022.152438
24	Cu	(111) 2x2	529.65	528.7	No Structure	-	-
					BE	-	529.7	https://doi.org/10.1002/cphc.202300543
25	Cu	(110) c(2x6)	529.7	529.8,529.6	Structure/Cov/BE	0.666	529.5	https://doi.org/10.1016/S0039-6028(98)00683-9
					Structure/Cov/BE	-	529.9	https://doi.org/10.1088/0953-8984/24/39/395007
26	Ni	(100) c(2x2)	530.167	529.7	Structure/BE	-	~530	https://doi.org/10.1016/0039-6028(78)90216-9
					BE	-	530.2	https://doi.org/10.1016/0009-2614(91)80119-I
					BE	-	530.2	https://doi.org/10.1103/PhysRevB.47.16464
					BE	-	530.1	https://doi.org/10.1016/0039-6028(83)90720-3
27	Mn	Mn2O3	529.9	529.7	No Structure	-	-
					BE	-	529.8	https://pubs.rsc.org/en/content/articlepdf/1998/nj/a800796i
					BE	-	530	https://pubs.aip.org/avs/sss/article/6/1/39/367147/Mn2O3-by-XPS
					BE	-	529.9	https://doi.org/10.1116/6.0000331
28	Ti	TiO2	530.35	530.2,530.4,530.2	Structure	-	-	https://doi.org/10.1016/j.susc.2006.10.015
					Structure	-	-	https://pubs.acs.org/doi/full/10.1021/cr300409r
					BE	-	530.4	https://doi.org/10.1116/1.1247794
					BE	-	530.6	https://doi.org/10.1021/acs.jpcc.2c05389
					BE	-	530.05	https://doi.org/10.1002/sia.6906

## Sheet: Table S1 References
Table S1. References
#	Host	Facet/Structure		Exp BE	DFT JS	Citation Type	Coverage	BE	Link
S1	Pt	(111) 2x2	NO hollows	530.45	530.4	BE/Structure	0.25	530.6	https://pubs.acs.org/doi/10.1021/jp102777j
						BE		530.3	https://doi.org/10.1016/S0039-6028(03)00298-X
S2	Ir	(111) √3x√3	CO atop	532.1	531.9	Structure	0.33	--	https://doi.org/10.1016/0039-6028(95)01114-5
						BE		532	https://doi.org/10.1016/0378-5963(79)90015-1
						BE		532	https://doi.org/10.1016/0039-6028(76)90052-2
						BE		532.3	https://doi.org/10.1021/acscatal.8b03180
S3	Ag	(1 1 1)	H2O	533.25	532.7	No Structure	-	-
					9	BE		533	https://doi.org/10.1016/0378-5963(83)90079-X
					10	BE		533.5	https://pubs.acs.org/doi/10.1021/jp972136y
S4	Pd	(111) c(2x4)	CO Hollows	531.2	531.9	BE/Structure	0.5	--	https://doi.org/10.1016/S0039-6028(00)00853-0
						BE		531.2	https://pubs.acs.org/doi/10.1021/jp301636u
						BE		531.2	https://pubs.acs.org/doi/10.1021/jp410895c
S5	Rh	(111) 2x2	CO Atop	532.05	531.9	Structure	~0.5		https://doi.org/10.1016/S0039-6028(97)01249-1
						BE		532.1	https://doi.org/10.1016/0039-6028(88)90350-0
						BE		532	https://doi.org/10.1016/0039-6028(84)90179-1
S6	Rh	(111) c(2x4)	CO Hollows	530.833	530.1	BE/Structure		530.8	https://doi.org/10.1016/0039-6028(84)90179-1
						BE		530.7	https://doi.org/10.1016/0039-6028(84)90256-5
						BE		531	https://pubs.acs.org/doi/10.1021/acscatal.8b03180
S7	Rh	(111) c(2x4)	NO Hollows	530.9	530.4	BE/Structure	0.5	530.8	https://pubs.acs.org/doi/10.1021/jp507542h
						BE		531	https://doi.org/10.1016/0039-6028(85)90112-8
S8	Rh	(110) 2x2	CO Atop	531.8	531.7	BE/Structure	>0.5	532.1	https://doi.org/10.1021/acscatal.6b02006
						BE		532	https://doi.org/10.1016/0039-6028(93)90275-O
						BE		531.3	https://doi.org/10.1016/0039-6028(80)90672-X
S9	Cu	(110) 2x1	CO	532.467	532.5	Structure	<0.5		https://doi.org/10.1016/0039-6028(95)00612-5
						BE		531	https://pubs.acs.org/doi/10.1021/jp512831f
						BE		533.2	https://doi.org/10.1016/0039-6028(92)90230-4
						BE		533.2	https://doi.org/10.1016/0039-6028(85)90433-9
S10	Ni	(111) 2x2	CO Atop	532.275	532.3	BE/Structure	~0.5	532.15	https://doi.org/10.1016/S0039-6028(98)80020-4
						BE		532.4	https://doi.org/10.1021/acs.jpcc.2c07650
S11	Ni	(111) 2x2	CO Hollows	530.8	530.8	BE/Structure	~0.5	530.8	https://doi.org/10.1016/S0039-6028(98)80020-4
S12	Ni	(111) 2x2	CO Bridge	531.055	531.1	BE/Structure	~0.5	531.01	https://doi.org/10.1016/S0039-6028(98)80020-4
						BE		531.1	https://doi.org/10.1021/acs.jpcc.2c07650

## Sheet: Binding Energies All
				JS	FS	JS(1,0)	FS_Eigenvalue	IS							JS	FS	JS(1,0)	FS_Eigenvalue	IS							JS	FS	JS(1,0)	FS_Eigenvalue	IS
			EXP	JS	FS	FS levels diff	FS read levels	IS						EXP	JS	FS	FS levels diff	FS read levels	IS						EXP	JS	FS	FS levels diff	FS read levels	IS
	directory	formula	coreLevelExp	coreLevelDFT	coreLevelDFT	coreLevelDFT	coreLevelDFT	coreLevelDFT	type		#	directory	formula	coreLevelExp	coreLevelDFT	coreLevelDFT	coreLevelDFT	coreLevelDFT	coreLevelDFT	type		#	directory	formula	coreLevelExp	coreLevelDFT	coreLevelDFT	coreLevelDFT	coreLevelDFT	coreLevelDFT	type
0	Ni0O1Ag_CL_IS_36	Ag36O	-527.95	-527.644	-527.719	-527.837	-527.126	-528.547	Metal-O_Surf		0	Ni0O1Ag_CL_IS_36	Ag36O	-527.95	-527.644	-527.719	-527.837	-527.126	-528.547	Metal-O_Surf		0	Ni0O1Ag_CL_IS_36	Ag36O	527.95	527.644	527.719	527.837	527.126	528.547	Metal-O_Surf
1	Au2O3Bulk_3x3x3_CL_JS_208	Au108O162	-530.1	-530.24	-530.195	-529.652	-530.008	-529.296	Metal-O_Bulk		11	Ag111_rec0_CL_JS_79	Ag76O6	-528.3	-528.279	-528.329	-528.417	-528.003	-528.831	Metal-O_Surf		11	Ag111_rec0_CL_JS_79	Ag76O6	528.3	528.279	528.329	528.417	528.003	528.831	Metal-O_Surf
1	Au2O3Bulk_3x3x3_CL_JS_198	Au108O162	-529	-529.373	-529.297	-528.697	-528.88	-528.513	Metal-O_Bulk		11	Ag111_rec0_CL_JS_81	Ag76O6	-528.3	-528.434	-528.469	-528.472	-528.112	--	Metal-O_Surf		11	Ag111_rec0_CL_JS_81	Ag76O6	528.3	528.434	528.469	528.472	528.112	--	Metal-O_Surf
2	Au111_2x2_O_2x2x1_CL_JS_67	Au64O4	-529.3	-528.591	-528.619	-528.642	-527.727	-529.558	Metal-O_Surf		1	Au2O3Bulk_3x3x3_CL_JS_198	Au108O162	-529	-529.373	-529.297	-528.697	-528.88	-528.513	Metal-O_Bulk		1	Au2O3Bulk_3x3x3_CL_JS_198	Au108O162	529	529.373	529.297	528.697	528.88	528.513	Metal-O_Bulk
3	1O_Pt_2x2_relax_CL_JS_16	O4Pt64	-529.9	-530.089	-530.08	-530.031	-529.263	-530.8	Metal-O_Surf		12	Ag2OCLS_CL_repeat2_JS_0	Ag108O54	-529	-529.429	-529.424	-529.417	-529.582	-529.253	Metal-O_Surf		12	Ag2OCLS_CL_repeat2_JS_0	Ag108O54	529	529.429	529.424	529.417	529.582	529.253	Metal-O_Surf
4	PtO2Bulk_4x4x4_CL_JS_0	O256Pt128	-530.2	-529.838	-530.259	-529.921	-530.278	-529.564	Metal-O_Bulk		15	Pd4O5_1x2x1_CL_JS_3	O8Pd74	-529.1	-529.135	-529.192	-529.317	-528.965	-529.669	Metal-O_Surf		15	Pd4O5_1x2x1_CL_JS_3	O8Pd74	529.1	529.135	529.192	529.317	528.965	529.669	Metal-O_Surf
5	Ir111_2x2_O_2x2x1_CL_JS_67	Ir64O4	-529.9	-530.15	-530.142	-530.108	-529.618	-530.598	Metal-O_Surf		13	1O_Pd_2x2_relax_CL_JS_16	O4Pd64	-529.2	-529.349	-529.356	-529.36	-528.472	-530.247	Metal-O_Surf		13	1O_Pd_2x2_relax_CL_JS_16	O4Pd64	529.2	529.349	529.356	529.36	528.472	530.247	Metal-O_Surf
6	Ir110_2x2_O_2x2x1_CL_JS_67	Ir64O4	-530.5	-529.768	-529.794	-529.835	-529.286	-530.384	Metal-O_Surf		14	Pd110_O_c2x4_1x2x1_CL_JS_0	O8Pd72	-529.3	-529.451	-529.463	-529.493	-528.942	-530.044	Metal-O_Surf		14	Pd110_O_c2x4_1x2x1_CL_JS_0	O8Pd72	529.3	529.451	529.463	529.493	528.942	530.044	Metal-O_Surf
7	1O_Ir100_2x1_CL_JS_8	Ir64O8	-530.6	-529.154	-529.196	-529.305	-528.65	-529.959	Metal-O_Surf		2	Au111_2x2_O_2x2x1_CL_JS_67	Au64O4	-529.3	-528.591	-528.619	-528.642	-527.727	-529.558	Metal-O_Surf		2	Au111_2x2_O_2x2x1_CL_JS_67	Au64O4	529.3	528.591	528.619	528.642	527.727	529.558	Metal-O_Surf
8	ReO2_Bulk_3x3x3_CL_JS_0	O216Re108	-530.1	-530.63	-530.67	-530.725	-531.21	-530.241	Metal-O_Bulk		21	RuO2_Bulk_3x3x4_CL_JS_59	O144Ru72	-529.3	-529.464	-529.523	-529.605	-529.598	-529.613	Metal-O_Bulk		21	RuO2_Bulk_3x3x4_CL_JS_59	O144Ru72	529.3	529.464	529.523	529.605	529.598	529.613	Metal-O_Bulk
9	Re0001_O_2x2_2x2x1_CL_JS_0	O4Re64	-530.1	-530.254	-530.253	-530.261	-530.316	-530.206	Metal-O_Surf		19	Rh100_c8x2rec_2x1x1_CL_JS_19	O56Rh124	-528.6	-529.164	-529.211	-529.291	-529.026	-529.555	Metal-O_Surf		19	Rh100_c8x2rec_2x1x1_CL_JS_19	O56Rh124	528.6	529.164	529.211	529.291	529.026	529.555	Metal-O_Surf
10	ReO3_Bulk_4x4x4_CL_JS_0	O192Re64	-531.6	-529.352	-529.404	-529.529	-529.846	-529.212	Metal-O_Bulk		19	Rh100_c8x2rec_2x1x1_CL_JS_11	O56Rh124	-529.7	-529.749	-529.778	-529.782	-529.53	-530.034	Metal-O_Surf		19	Rh100_c8x2rec_2x1x1_CL_JS_11	O56Rh124	529.7	529.749	529.778	529.782	529.53	530.034	Metal-O_Surf
11	Ag111_rec0_CL_JS_79	Ag76O6	-528.3	-528.279	-528.329	-528.417	-528.003	-528.831	Metal-O_Surf		15	Pd4O5_1x2x1_CL_JS_0	O8Pd74	-529.7	-529.229	-529.25	-529.294	-528.65	-529.939	Metal-O_Surf		15	Pd4O5_1x2x1_CL_JS_0	O8Pd74	529.7	529.229	529.25	529.294	528.65	529.939	Metal-O_Surf
11	Ag111_rec0_CL_JS_81	Ag76O6	-528.3	-528.434	-528.469	-528.472	-528.112	--	Metal-O_Surf		24	Cu111_O_2x2_2x2x1_CL_JS_64	Cu64O4	-529.7	-528.702	-528.781	-528.833	-528.424	-529.243	Metal-O_Surf		24	Cu111_O_2x2_2x2x1_CL_JS_64	Cu64O4	529.7	528.702	528.781	528.833	528.424	529.243	Metal-O_Surf
12	Ag2OCLS_CL_repeat2_JS_0	Ag108O54	-529	-529.429	-529.424	-529.417	-529.582	-529.253	Metal-O_Surf		25	Cu110_6x2_1x1x1_CL_JS_65	Cu58O8	-529.7	-529.777	-529.801	-529.851	-529.908	-529.794	Metal-O_Surf		25	Cu110_6x2_1x1x1_CL_JS_65	Cu58O8	529.7	529.777	529.801	529.851	529.908	529.794	Metal-O_Surf
13	1O_Pd_2x2_relax_CL_JS_16	O4Pd64	-529.2	-529.349	-529.356	-529.36	-528.472	-530.247	Metal-O_Surf		25	Cu110_6x2_1x1x1_CL_JS_58	Cu58O8	-529.7	-529.576	-529.616	-529.666	-529.715	-529.616	Metal-O_Surf		25	Cu110_6x2_1x1x1_CL_JS_58	Cu58O8	529.7	529.576	529.616	529.666	529.715	529.616	Metal-O_Surf
14	Pd110_O_c2x4_1x2x1_CL_JS_0	O8Pd72	-529.3	-529.451	-529.463	-529.493	-528.942	-530.044	Metal-O_Surf		18	Rh100_O_2x2x1_CL_JS_0	O4Rh64	-529.8	-529.814	-529.838	-529.81	-529.128	-530.492	Metal-O_Surf		18	Rh100_O_2x2x1_CL_JS_0	O4Rh64	529.8	529.814	529.838	529.81	529.128	530.492	Metal-O_Surf
15	Pd4O5_1x2x1_CL_JS_0	O8Pd74	-529.7	-529.229	-529.25	-529.294	-528.65	-529.939	Metal-O_Surf		20	Ru_0001_2x2_O_2x2x1_CL_JS_0	O4Ru64	-529.8	-530.049	-530.074	-530.053	-529.74	-530.366	Metal-O_Surf		20	Ru_0001_2x2_O_2x2x1_CL_JS_0	O4Ru64	529.8	530.049	530.074	530.053	529.74	530.366	Metal-O_Surf
15	Pd4O5_1x2x1_CL_JS_3	O8Pd74	-529.1	-529.135	-529.192	-529.317	-528.965	-529.669	Metal-O_Surf		3	1O_Pt_2x2_relax_CL_JS_16	O4Pt64	-529.9	-530.089	-530.08	-530.031	-529.263	-530.8	Metal-O_Surf		3	1O_Pt_2x2_relax_CL_JS_16	O4Pt64	529.9	530.089	530.08	530.031	529.263	530.8	Metal-O_Surf
16	PdO_Bulk_4x4x3_CL_JS_0	O96Pd96	-530	-530.271	-530.276	-530.283	-530.118	-530.447	Metal-O_Bulk		5	Ir111_2x2_O_2x2x1_CL_JS_67	Ir64O4	-529.9	-530.15	-530.142	-530.108	-529.618	-530.598	Metal-O_Surf		5	Ir111_2x2_O_2x2x1_CL_JS_67	Ir64O4	529.9	530.15	530.142	530.108	529.618	530.598	Metal-O_Surf
17	Rh110_8x2rec_1x2x1_CL_JS_2	O24Rh120	-530.25	-529.627	-529.629	-529.59	-528.715	-530.465	Metal-O_Surf		23	Cu100_R45_1x2x1_CL_JS_38	Cu38O4	-529.9	-529.707	-529.752	-529.795	-529.771	-529.819	Metal-O_Surf		23	Cu100_R45_1x2x1_CL_JS_38	Cu38O4	529.9	529.707	529.752	529.795	529.771	529.819	Metal-O_Surf
17	Rh110_8x2rec_1x2x1_CL_JS_8	O24Rh120	-530.25	-529.759	-529.764	-529.727	-529.049	-530.405	Metal-O_Surf		27	Mn2O3_Bulk_1x1x1_CL_JS_50	Mn32O48	-529.9	-529.671	-529.715	-529.79	-530.006	-529.575	Metal-O_Bulk		27	Mn2O3_Bulk_1x1x1_CL_JS_50	Mn32O48	529.9	529.671	529.715	529.79	530.006	529.575	Metal-O_Bulk
17	Rh110_8x2rec_1x2x1_CL_JS_21	O24Rh120	-530.25	-529.505	-529.518	-529.488	-528.745	-530.231	Metal-O_Surf		16	PdO_Bulk_4x4x3_CL_JS_0	O96Pd96	-530	-530.271	-530.276	-530.283	-530.118	-530.447	Metal-O_Bulk		16	PdO_Bulk_4x4x3_CL_JS_0	O96Pd96	530	530.271	530.276	530.283	530.118	530.447	Metal-O_Bulk
18	Rh100_O_2x2x1_CL_JS_0	O4Rh64	-529.8	-529.814	-529.838	-529.81	-529.128	-530.492	Metal-O_Surf		8	ReO2_Bulk_3x3x3_CL_JS_0	O216Re108	-530.1	-530.63	-530.67	-530.725	-531.21	-530.241	Metal-O_Bulk		8	ReO2_Bulk_3x3x3_CL_JS_0	O216Re108	530.1	530.63	530.67	530.725	531.21	530.241	Metal-O_Bulk
19	Rh100_c8x2rec_2x1x1_CL_JS_11	O56Rh124	-529.7	-529.749	-529.778	-529.782	-529.53	-530.034	Metal-O_Surf		9	Re0001_O_2x2_2x2x1_CL_JS_0	O4Re64	-530.1	-530.254	-530.253	-530.261	-530.316	-530.206	Metal-O_Surf		9	Re0001_O_2x2_2x2x1_CL_JS_0	O4Re64	530.1	530.254	530.253	530.261	530.316	530.206	Metal-O_Surf
19	Rh100_c8x2rec_2x1x1_CL_JS_19	O56Rh124	-528.6	-529.164	-529.211	-529.291	-529.026	-529.555	Metal-O_Surf		1	Au2O3Bulk_3x3x3_CL_JS_208	Au108O162	-530.1	-530.24	-530.195	-529.652	-530.008	-529.296	Metal-O_Bulk		1	Au2O3Bulk_3x3x3_CL_JS_208	Au108O162	530.1	530.24	530.195	529.652	530.008	529.296	Metal-O_Bulk
20	Ru_0001_2x2_O_2x2x1_CL_JS_0	O4Ru64	-529.8	-530.049	-530.074	-530.053	-529.74	-530.366	Metal-O_Surf		22	Cu110_2x1_3x2x1_CL_JS_54	Cu54O6	-530.1	-529.74	-529.774	-529.835	-529.961	-529.71	Metal-O_Surf		22	Cu110_2x1_3x2x1_CL_JS_54	Cu54O6	530.1	529.74	529.774	529.835	529.961	529.71	Metal-O_Surf
21	RuO2_Bulk_3x3x4_CL_JS_59	O144Ru72	-529.3	-529.464	-529.523	-529.605	-529.598	-529.613	Metal-O_Bulk		4	PtO2Bulk_4x4x4_CL_JS_0	O256Pt128	-530.2	-529.838	-530.259	-529.921	-530.278	-529.564	Metal-O_Bulk		4	PtO2Bulk_4x4x4_CL_JS_0	O256Pt128	530.2	529.838	530.259	529.921	530.278	529.564	Metal-O_Bulk
22	Cu110_2x1_3x2x1_CL_JS_54	Cu54O6	-530.1	-529.74	-529.774	-529.835	-529.961	-529.71	Metal-O_Surf		26	Ni100_2x2_2O_2x2x1_CL_JS_71	Ni64O8	-530.2	-529.664	-529.761	-529.814	-529.35	-530.278	Metal-O_Surf		26	Ni100_2x2_2O_2x2x1_CL_JS_71	Ni64O8	530.2	529.664	529.761	529.814	529.35	530.278	Metal-O_Surf
23	Cu100_R45_1x2x1_CL_JS_38	Cu38O4	-529.9	-529.707	-529.752	-529.795	-529.771	-529.819	Metal-O_Surf		17	Rh110_8x2rec_1x2x1_CL_JS_2	O24Rh120	-530.25	-529.627	-529.629	-529.59	-528.715	-530.465	Metal-O_Surf		17	Rh110_8x2rec_1x2x1_CL_JS_2	O24Rh120	530.25	529.627	529.629	529.59	528.715	530.465	Metal-O_Surf
24	Cu111_O_2x2_2x2x1_CL_JS_64	Cu64O4	-529.7	-528.702	-528.781	-528.833	-528.424	-529.243	Metal-O_Surf		17	Rh110_8x2rec_1x2x1_CL_JS_8	O24Rh120	-530.25	-529.759	-529.764	-529.727	-529.049	-530.405	Metal-O_Surf		17	Rh110_8x2rec_1x2x1_CL_JS_8	O24Rh120	530.25	529.759	529.764	529.727	529.049	530.405	Metal-O_Surf
25	Cu110_6x2_1x1x1_CL_JS_65	Cu58O8	-529.7	-529.777	-529.801	-529.851	-529.908	-529.794	Metal-O_Surf		17	Rh110_8x2rec_1x2x1_CL_JS_21	O24Rh120	-530.25	-529.505	-529.518	-529.488	-528.745	-530.231	Metal-O_Surf		17	Rh110_8x2rec_1x2x1_CL_JS_21	O24Rh120	530.25	529.505	529.518	529.488	528.745	530.231	Metal-O_Surf
25	Cu110_6x2_1x1x1_CL_JS_58	Cu58O8	-529.7	-529.576	-529.616	-529.666	-529.715	-529.616	Metal-O_Surf		28	TiO2_110_Titerm_2x4x1_CL_JS_16	O144Ti80	-530.4	-530.238	-530.263	-530.347	-530.843	-529.851	Metal-O_Surf		28	TiO2_110_Titerm_2x4x1_CL_JS_16	O144Ti80	530.4	530.238	530.263	530.347	530.843	529.851	Metal-O_Surf
26	Ni100_2x2_2O_2x2x1_CL_JS_71	Ni64O8	-530.2	-529.664	-529.761	-529.814	-529.35	-530.278	Metal-O_Surf		28	TiO2_110_Titerm_2x4x1_CL_JS_104	O144Ti80	-530.4	-530.422	-530.432	-530.467	-530.804	-530.13	Metal-O_Surf		28	TiO2_110_Titerm_2x4x1_CL_JS_104	O144Ti80	530.4	530.422	530.432	530.467	530.804	530.13	Metal-O_Surf
27	Mn2O3_Bulk_1x1x1_CL_JS_50	Mn32O48	-529.9	-529.671	-529.715	-529.79	-530.006	-529.575	Metal-O_Bulk		28	TiO2_110_Titerm_2x4x1_CL_JS_105	O144Ti80	-530.4	-530.155	-530.189	-530.233	-530.673	-529.792	Metal-O_Surf		28	TiO2_110_Titerm_2x4x1_CL_JS_105	O144Ti80	530.4	530.155	530.189	530.233	530.673	529.792	Metal-O_Surf
28	TiO2_110_Titerm_2x4x1_CL_JS_16	O144Ti80	-530.4	-530.238	-530.263	-530.347	-530.843	-529.851	Metal-O_Surf		S1	Pt111_NOFCC_2x2_2x2x1_CL_JS_4	N4O4Pt64	-530.45	-530.498	-530.553	-530.704	-530.725	-530.683	CovalentO		6	Ir110_2x2_O_2x2x1_CL_JS_67	Ir64O4	530.5	529.768	529.794	529.835	529.286	530.384	Metal-O_Surf
28	TiO2_110_Titerm_2x4x1_CL_JS_104	O144Ti80	-530.4	-530.422	-530.432	-530.467	-530.804	-530.13	Metal-O_Surf		6	Ir110_2x2_O_2x2x1_CL_JS_67	Ir64O4	-530.5	-529.768	-529.794	-529.835	-529.286	-530.384	Metal-O_Surf		7	1O_Ir100_2x1_CL_JS_8	Ir64O8	530.6	529.154	529.196	529.305	528.65	529.959	Metal-O_Surf
28	TiO2_110_Titerm_2x4x1_CL_JS_105	O144Ti80	-530.4	-530.155	-530.189	-530.233	-530.673	-529.792	Metal-O_Surf		7	1O_Ir100_2x1_CL_JS_8	Ir64O8	-530.6	-529.154	-529.196	-529.305	-528.65	-529.959	Metal-O_Surf		10	ReO3_Bulk_4x4x4_CL_JS_0	O192Re64	531.6	529.352	529.404	529.529	529.846	529.212	Metal-O_Bulk
S1	Pt111_NOFCC_2x2_2x2x1_CL_JS_4	N4O4Pt64	-530.45	-530.498	-530.553	-530.704	-530.725	-530.683	CovalentO		S6	Rh111_CO_c2x4_2x1x1_CL_JS_8	C8O8Rh64	-530.8	-530.107	-530.13	-530.199	-530.764	-529.635	CovalentO
S2	Ir111_COTop_r3xr3_2x2x1_CL_JS_54	C4Ir48O4	-532.1	-531.905	-531.824	-531.763	-532.933	-530.594	CovalentO		S11	Ni111_COHCP_2x2_2x2x1_CL_JS_71	C4Ni64O4	-530.8	-530.439	-530.422	-530.489	-530.955	-530.023	CovalentO		S1	Pt111_NOFCC_2x2_2x2x1_CL_JS_4	N4O4Pt64	530.45	530.498	530.553	530.704	530.725	530.683	CovalentO
S3	H2O_Ag111_1x1x1_CL_JS_127	H2Ag125O	-533.3	-532.701	-532.402	-532.254	-534.311	-530.196	CovalentO		S11	Ni111_COFCC_2x2_2x2x1_CL_JS_71	C4Ni64O4	-530.8	-530.457	-530.44	-530.512	-530.96	-530.064	CovalentO		S6	Rh111_CO_c2x4_2x1x1_CL_JS_8	C8O8Rh64	530.8	530.107	530.13	530.199	530.764	529.635	CovalentO
S4	Pd111_COHollows_c4x2_2x2x1_CL_JS_8	C8O8Pd64	-531.2	-530.606	-530.594	-530.613	-531.266	-529.959	CovalentO		S7	Rh111_NO_c2x4_2x1x1_CL_JS_10	N8O8Rh64	-530.9	-530.649	-530.702	-530.816	-530.905	-530.728	CovalentO		S11	Ni111_COHCP_2x2_2x2x1_CL_JS_71	C4Ni64O4	530.8	530.439	530.422	530.489	530.955	530.023	CovalentO
S4	Pd111_COHollows_c4x2_2x2x1_CL_JS_9	C8O8Pd64	-531.2	-530.599	-530.589	-530.611	-531.242	-529.98	CovalentO		S12	Ni111_COBridge_2x2_2x2x1_CL_JS_71	C4Ni64O4	-531.1	-530.791	-530.731	-530.783	-531.357	-530.209	CovalentO		S11	Ni111_COFCC_2x2_2x2x1_CL_JS_71	C4Ni64O4	530.8	530.457	530.44	530.512	530.96	530.064	CovalentO
S5	Rh111_CO_2x2_top_2x2x1_CL_JS_4	C4O4Rh64	-532.1	-531.897	-531.784	-531.723	-532.794	-530.653	CovalentO		S4	Pd111_COHollows_c4x2_2x2x1_CL_JS_9	C8O8Pd64	-531.2	-530.599	-530.589	-530.611	-531.242	-529.98	CovalentO		S7	Rh111_NO_c2x4_2x1x1_CL_JS_10	N8O8Rh64	530.9	530.649	530.702	530.816	530.905	530.728	CovalentO
S6	Rh111_CO_c2x4_2x1x1_CL_JS_8	C8O8Rh64	-530.8	-530.107	-530.13	-530.199	-530.764	-529.635	CovalentO		S4	Pd111_COHollows_c4x2_2x2x1_CL_JS_8	C8O8Pd64	-531.2	-530.606	-530.594	-530.613	-531.266	-529.959	CovalentO		S12	Ni111_COBridge_2x2_2x2x1_CL_JS_71	C4Ni64O4	531.1	530.791	530.731	530.783	531.357	530.209	CovalentO
S7	Rh111_NO_c2x4_2x1x1_CL_JS_10	N8O8Rh64	-530.9	-530.649	-530.702	-530.816	-530.905	-530.728	CovalentO		10	ReO3_Bulk_4x4x4_CL_JS_0	O192Re64	-531.6	-529.352	-529.404	-529.529	-529.846	-529.212	Metal-O_Bulk		S4	Pd111_COHollows_c4x2_2x2x1_CL_JS_9	C8O8Pd64	531.2	530.599	530.589	530.611	531.242	529.98	CovalentO
S8	Rh110_CO_2x2_top_2x2x1_CL_JS_4	C4O4Rh64	-531.8	-531.722	-531.632	-531.603	-532.599	-530.607	CovalentO		S8	Rh110_CO_2x2_top_2x2x1_CL_JS_4	C4O4Rh64	-531.8	-531.722	-531.632	-531.603	-532.599	-530.607	CovalentO		S4	Pd111_COHollows_c4x2_2x2x1_CL_JS_8	C8O8Pd64	531.2	530.606	530.594	530.613	531.266	529.959	CovalentO
S9	Cu110_CO_1x2x1_CL_JS_36	C4Cu32O4	-532.5	-532.599	-532.497	-532.378	-532.783	-531.973	CovalentO		S5	Rh111_CO_2x2_top_2x2x1_CL_JS_4	C4O4Rh64	-532.1	-531.897	-531.784	-531.723	-532.794	-530.653	CovalentO		S8	Rh110_CO_2x2_top_2x2x1_CL_JS_4	C4O4Rh64	531.8	531.722	531.632	531.603	532.599	530.607	CovalentO
S10	Ni111_COTop_2x2_2x2x1_CL_JS_71	C4Ni64O4	-532.3	-532.104	-531.907	-531.827	-532.696	-530.957	CovalentO		S2	Ir111_COTop_r3xr3_2x2x1_CL_JS_54	C4Ir48O4	-532.1	-531.905	-531.824	-531.763	-532.933	-530.594	CovalentO		S5	Rh111_CO_2x2_top_2x2x1_CL_JS_4	C4O4Rh64	532.1	531.897	531.784	531.723	532.794	530.653	CovalentO
S11	Ni111_COHCP_2x2_2x2x1_CL_JS_71	C4Ni64O4	-530.8	-530.439	-530.422	-530.489	-530.955	-530.023	CovalentO		S10	Ni111_COTop_2x2_2x2x1_CL_JS_71	C4Ni64O4	-532.3	-532.104	-531.907	-531.827	-532.696	-530.957	CovalentO		S2	Ir111_COTop_r3xr3_2x2x1_CL_JS_54	C4Ir48O4	532.1	531.905	531.824	531.763	532.933	530.594	CovalentO
S11	Ni111_COFCC_2x2_2x2x1_CL_JS_71	C4Ni64O4	-530.8	-530.457	-530.44	-530.512	-530.96	-530.064	CovalentO		S9	Cu110_CO_1x2x1_CL_JS_36	C4Cu32O4	-532.5	-532.599	-532.497	-532.378	-532.783	-531.973	CovalentO		S10	Ni111_COTop_2x2_2x2x1_CL_JS_71	C4Ni64O4	532.3	532.104	531.907	531.827	532.696	530.957	CovalentO
S12	Ni111_COBridge_2x2_2x2x1_CL_JS_71	C4Ni64O4	-531.1	-530.791	-530.731	-530.783	-531.357	-530.209	CovalentO		S3	H2O_Ag111_1x1x1_CL_JS_127	H2Ag125O	-533.3	-532.701	-532.402	-532.254	-534.311	-530.196	CovalentO		S9	Cu110_CO_1x2x1_CL_JS_36	C4Cu32O4	532.5	532.599	532.497	532.378	532.783	531.973	CovalentO
																						S3	H2O_Ag111_1x1x1_CL_JS_127	H2Ag125O	533.3	532.701	532.402	532.254	534.311	530.196	CovalentO
