# Supplementary material for: Benchmarking DFT Accuracy in Predicting O 1s Binding Energies on Metals
Source: J Phys Chem C Nanomater Interfaces. 2025 Oct 8;129(42):19199–206. doi: 10.1021/acs.jpcc.5c05986 (PMC12557369; doi:10.1021/acs.jpcc.5c05986)
Supplement: Supplementary file 3 [file jp5c05986_si_003.zip]

Archive with 102 entries (61 files):
- Structures for BEs/
- Structures for BEs/1 - Au2O3/
- Structures for BEs/1 - Au2O3/POSCAR_Au2O3Bulk_3x3x3_CL_JS_198
- Structures for BEs/1 - Au2O3/POSCAR_Au2O3Bulk_3x3x3_CL_JS_208
- Structures for BEs/1 - Au2O3/Thumbs.db
- Structures for BEs/10 - ReO3/
- Structures for BEs/10 - ReO3/POSCAR_ReO3_Bulk_4x4x4_CL_JS_0
- Structures for BEs/11 - Ag(111) p(4x4)/
- Structures for BEs/11 - Ag(111) p(4x4)/POSCAR_Ag111_rec0_CL_JS_79
- Structures for BEs/11 - Ag(111) p(4x4)/POSCAR_Ag111_rec0_CL_JS_81
- Structures for BEs/12 - Ag2O/
- Structures for BEs/12 - Ag2O/POSCAR_Ag2OCLS_CL_repeat2_JS_0
- Structures for BEs/13 - Pd(11) 2x2/
- Structures for BEs/13 - Pd(11) 2x2/POSCAR_1O_Pd_2x2_relax_CL_JS_16
- Structures for BEs/14 - Pd(110) c(2x4)/
- Structures for BEs/14 - Pd(110) c(2x4)/POSCAR_Pd110_O_c2x4_1x2x1_CL_JS_0
- Structures for BEs/15 - Pd5O4/
- Structures for BEs/15 - Pd5O4/POSCAR_Pd4O5_1x2x1_CL_JS_0
- Structures for BEs/15 - Pd5O4/POSCAR_Pd4O5_1x2x1_CL_JS_3
- Structures for BEs/16 - PdO/
- Structures for BEs/16 - PdO/POSCAR_PdO_Bulk_4x4x3_CL_JS_0
- Structures for BEs/17 - Rh (2x1)p2mg/
- Structures for BEs/17 - Rh (2x1)p2mg/POSCAR_Rh110_8x2rec_1x2x1_CL_JS_2
- Structures for BEs/17 - Rh (2x1)p2mg/POSCAR_Rh110_8x2rec_1x2x1_CL_JS_21
- Structures for BEs/17 - Rh (2x1)p2mg/POSCAR_Rh110_8x2rec_1x2x1_CL_JS_8
- Structures for BEs/18 - Rh(100) p(2x2)/
- Structures for BEs/18 - Rh(100) p(2x2)/POSCAR_Rh100_O_2x2x1_CL_JS_0
- Structures for BEs/19 - Rh(100) c(2x8)/
- Structures for BEs/19 - Rh(100) c(2x8)/POSCAR_Rh100_c8x2rec_2x1x1_CL_JS_11
- Structures for BEs/19 - Rh(100) c(2x8)/POSCAR_Rh100_c8x2rec_2x1x1_CL_JS_19
- Structures for BEs/2 - Au(111) 2x2/
- Structures for BEs/2 - Au(111) 2x2/POSCAR_Au111_2x2_O_2x2x1_CL_JS_67
- Structures for BEs/20 - Ru(0001) 2x2/
- Structures for BEs/20 - Ru(0001) 2x2/POSCAR_Ru_0001_2x2_O_2x2x1_CL_JS_0
- Structures for BEs/21 - RuO2/
- Structures for BEs/21 - RuO2/POSCAR_RuO2_Bulk_3x3x4_CL_JS_59
- Structures for BEs/22 - Cu(110) 2x1/
- Structures for BEs/22 - Cu(110) 2x1/POSCAR_Cu110_2x1_3x2x1_CL_JS_54
- Structures for BEs/23 - Cu(100) 2rt2/
- Structures for BEs/23 - Cu(100) 2rt2/POSCAR_Cu100_R45_1x2x1_CL_JS_38
- Structures for BEs/24 - Cu(111) 2x2/
- Structures for BEs/24 - Cu(111) 2x2/POSCAR_Cu111_O_2x2_2x2x1_CL_JS_64
- Structures for BEs/25 - Cu(110) c(2x6)/
- Structures for BEs/25 - Cu(110) c(2x6)/POSCAR_Cu110_6x2_1x1x1_CL_JS_58
- Structures for BEs/25 - Cu(110) c(2x6)/POSCAR_Cu110_6x2_1x1x1_CL_JS_65
- Structures for BEs/26 - Ni(100) c(2x2)/
- Structures for BEs/26 - Ni(100) c(2x2)/POSCAR_Ni100_2x2_2O_2x2x1_CL_JS_71
- Structures for BEs/27 - Mn2O3/
- Structures for BEs/27 - Mn2O3/POSCAR_Mn2O3_Bulk_1x1x1_CL_JS_50
- Structures for BEs/28 - TiO2/
- Structures for BEs/28 - TiO2/POSCAR_TiO2_110_Oterm_2x4x1_CL_JS_106
- Structures for BEs/28 - TiO2/POSCAR_TiO2_110_Oterm_2x4x1_CL_JS_33
- Structures for BEs/28 - TiO2/POSCAR_TiO2_110_Oterm_2x4x1_CL_JS_35
- Structures for BEs/28 - TiO2/POSCAR_TiO2_110_Oterm_notop_2x4x1_CL_JS_11
- Structures for BEs/28 - TiO2/POSCAR_TiO2_110_Oterm_notop_2x4x1_CL_JS_15
- Structures for BEs/28 - TiO2/POSCAR_TiO2_110_Oterm_notop_2x4x1_CL_JS_30
- Structures for BEs/28 - TiO2/POSCAR_TiO2_110_Titerm_2x4x1_CL_JS_104
- Structures for BEs/28 - TiO2/POSCAR_TiO2_110_Titerm_2x4x1_CL_JS_105
- Structures for BEs/28 - TiO2/POSCAR_TiO2_110_Titerm_2x4x1_CL_JS_16
- Structures for BEs/3 - Pt(111) 2x2/
- Structures for BEs/3 - Pt(111) 2x2/POSCAR_1O_Pt_2x2_relax_CL_JS_16
- Structures for BEs/3 - Pt(111) 2x2/Thumbs.db
- Structures for BEs/4 - PtO2/
- Structures for BEs/4 - PtO2/POSCAR_PtO2Bulk_4x4x4_CL_JS_0
- Structures for BEs/4 - PtO2/Thumbs.db
- Structures for BEs/5 - Ir(111) 2x2/
- Structures for BEs/5 - Ir(111) 2x2/POSCAR_Ir111_2x2_O_2x2x1_CL_JS_67
- Structures for BEs/6 - Ir(110) 2x2/
- Structures for BEs/6 - Ir(110) 2x2/POSCAR_Ir110_2x2_O_2x2x1_CL_JS_67
- Structures for BEs/7 - Ir(100) 2x1/
- Structures for BEs/7 - Ir(100) 2x1/POSCAR_1O_Ir100_2x1_CL_JS_8
- Structures for BEs/8 - ReO2/
- Structures for BEs/8 - ReO2/POSCAR_ReO2_Bulk_3x3x3_CL_JS_0
- Structures for BEs/9 - Re(0001) 2x2/
- Structures for BEs/9 - Re(0001) 2x2/POSCAR_Re0001_O_2x2_2x2x1_CL_JS_0
- Structures for BEs/S1 - Pt(111) NO 2x2/
- Structures for BEs/S1 - Pt(111) NO 2x2/POSCAR_Pt111_NOFCC_2x2_2x2x1_CL_JS_4
- Structures for BEs/S10 - Ni(111) CO Atop/
- Structures for BEs/S10 - Ni(111) CO Atop/POSCAR_Ni111_COTop_2x2_2x2x1_CL_JS_71
- Structures for BEs/S11 - Ni(111) CO Hollows/
- Structures for BEs/S11 - Ni(111) CO Hollows/POSCAR_Ni111_COFCC_2x2_2x2x1_CL_JS_71
- Structures for BEs/S11 - Ni(111) CO Hollows/POSCAR_Ni111_COHCP_2x2_2x2x1_CL_JS_71
- Structures for BEs/S12 - Ni(111) CO Bridge/
- Structures for BEs/S12 - Ni(111) CO Bridge/POSCAR_Ni111_COBridge_2x2_2x2x1_CL_JS_71
- Structures for BEs/S2 - Ir(111) CO rt3xrt3/
- Structures for BEs/S2 - Ir(111) CO rt3xrt3/POSCAR_Ir111_COTop_r3xr3_2x2x1_CL_JS_54
- Structures for BEs/S3 - Ag(111) H2O/
- Structures for BEs/S3 - Ag(111) H2O/POSCAR_H2O_Ag111_1x1x1_CL_JS_127
- Structures for BEs/S4 - Pd(111) CO c(2x4)/
- Structures for BEs/S4 - Pd(111) CO c(2x4)/POSCAR_Pd111_COHollows_c4x2_2x2x1_CL_JS_8
- Structures for BEs/S4 - Pd(111) CO c(2x4)/POSCAR_Pd111_COHollows_c4x2_2x2x1_CL_JS_9
- Structures for BEs/S5 - Rh(111) CO (2x2)/
- Structures for BEs/S5 - Rh(111) CO (2x2)/POSCAR_Rh111_CO_2x2_top_2x2x1_CL_JS_4
- Structures for BEs/S5 - Rh(111) CO (2x2)/POSCAR_Rh111_CO_c2x4_2x1x1_CL_JS_8
- Structures for BEs/S6 - Rh(111) CO c(2x4)/
- Structures for BEs/S6 - Rh(111) CO c(2x4)/POSCAR_Rh111_CO_c2x4_2x1x1_CL_JS_8
- Structures for BEs/S7 - Rh(111) NO c(2x4)/
- Structures for BEs/S7 - Rh(111) NO c(2x4)/POSCAR_Rh111_NO_c2x4_2x1x1_CL_JS_10
- Structures for BEs/S8 - Rh(110) CO 2x2/
- Structures for BEs/S8 - Rh(110) CO 2x2/POSCAR_Rh110_CO_2x2_top_2x2x1_CL_JS_4
- Structures for BEs/S9 - Cu(110) CO 2x1/
- Structures for BEs/S9 - Cu(110) CO 2x1/POSCAR_Cu110_CO_1x2x1_CL_JS_36
