# Supplementary material for: Benchmarking DFT Accuracy in Predicting O 1s Binding Energies on Metals
Source: J Phys Chem C Nanomater Interfaces. 2025 Oct 8;129(42):19199–206. doi: 10.1021/acs.jpcc.5c05986 (PMC12557369; doi:10.1021/acs.jpcc.5c05986)
Supplement: Supplementary file 3 [file jp5c05986_si_003.zip › Structures for BEs/1 - Au2O3/POSCAR_Au2O3Bulk_3x3x3_CL_JS_198]

Au  O 
 1.0000000000000000
     0.0000000000000000   19.3275815999999985    5.7197349300000004
    15.8425867799999995    0.0000000000000000    5.7197349300000004
    15.8425867799999995   19.3275815999999985    0.0000000000000000
 Au  O  
 108 162
Cartesian
  9.1607321465503233 26.3627588743114281  6.6543392171805547
 22.3628877437417017  9.0711406612632963  5.7010501003121208
 22.5244412550238096 12.2924041324127504  6.6543392171805547
  4.0414236090669213 23.1414954031619757  5.7010501003121217
 14.4415943537417011 32.8052860098861601  6.6543392171805538
 27.6437501093589475 15.5136679901138397  5.7010501003121208
 27.8053036206410553 18.7349314612632938  6.6543392171805555
  9.3222858162583009 29.5840225387367006  5.7010501003121208
 19.7224567193589451 39.2478133387366981  6.6543392171805547
 32.9246123165503235 21.9561951256885628  5.7010501003121208
 33.0861658278324313 25.1774585968380222  6.6543392171805555
 14.6031480234496751 36.0265496743114255  5.7010501003121217
 14.4415943537416993 26.3627588743114281  8.5609175081147733
 11.8011633293589462  9.0711406612632963  1.8878935184436876
 11.9627168406410540 12.2924041324127504  2.8411826353121215
  9.3222858162582973 23.1414954031619757  7.6076283912463385
 19.7224565609330753 32.8052860098861601  8.5609175081147733
 17.0820256949761884 15.5136679901138379  1.8878935184436854
 17.2435792062582962 18.7349314612632938  2.8411826353121210
 14.6031480234496769 29.5840225387367006  7.6076283912463385
 25.0033189265503246 39.2478133387366981  8.5609175081147733
 22.3628879021675679 21.9561951256885628  1.8878935184436874
 22.5244414134496758 25.1774585968380222  2.8411826353121210
 19.8840102306410529 36.0265496743114255  7.6076283912463385
 19.7224567193589451 26.3627588743114245 10.4674958562463392
 17.0820255365503222  9.0711406612632963  3.7944718093779044
 17.2435790478324336 12.2924041324127504  4.7477609262463396
 14.6031480234496769 23.1414954031619757  9.5142066821805571
 25.0033189265503211 32.8052860098861601 10.4674958562463374
 22.3628879021675679 15.5136679901138397  3.7944718093779035
 22.5244414134496793 18.7349314612632938  4.7477609262463378
 19.8840102306410529 29.5840225387367006  9.5142066821805553
 30.2841812921675704 39.2478133387366981 10.4674958562463392
 27.6437501093589439 21.9561951256885628  3.7944718093779044
 27.8053036206410553 25.1774585968380222  4.7477609262463387
 25.1648724378324289 36.0265496743114255  9.5142066821805553
  9.1607321465503233 13.4777046031619747  2.8411826353121206
 22.3628877437417017 15.5136677968380230  7.6076283912463385
 22.5244412550238096 18.7349312679874771  8.5609175081147733
  4.0414236090669213 10.2564411320125188  1.8878935184436880
 14.4415943537417011 19.9202317387366996  2.8411826353121183
 27.6437501093589475 21.9561951256885663  7.6076283912463385
 27.8053036206410553 25.1774585968380222  8.5609175081147715
  9.3222858162583009 16.6989682675872473  1.8878935184436865
 19.7224567193589451 26.3627590675872447  2.8411826353121210
 32.9246123165503235 28.3987222612632912  7.6076283912463385
 33.0861658278324313 31.6199857324127507  8.5609175081147733
 14.6031480234496751 23.1414954031619686  1.8878935184436885
 14.4415943537416993 13.4777046031619747  4.7477609262463378
 11.8011633293589462 15.5136677968380248  3.7944718093779057
 11.9627168406410540 18.7349312679874771  4.7477609262463378
  9.3222858162582973 10.2564411320125188  3.7944718093779048
 19.7224565609330753 19.9202317387366996  4.7477609262463378
 17.0820256949761919 21.9561951256885663  3.7944718093779035
 17.2435792062582962 25.1774585968380222  4.7477609262463369
 14.6031480234496769 16.6989682675872473  3.7944718093779044
 25.0033189265503211 26.3627590675872412  4.7477609262463378
 22.3628879021675679 28.3987222612632912  3.7944718093779044
 22.5244414134496758 31.6199857324127471  4.7477609262463378
 19.8840102306410529 23.1414954031619686  3.7944718093779048
 19.7224567193589451 13.4777046031619747  6.6543392743779046
 17.0820255365503222 15.5136677968380248  5.7010501003121217
 17.2435790478324336 18.7349312679874771  6.6543392171805547
 14.6031480234496769 10.2564411320125188  5.7010501003121226
 25.0033189265503211 19.9202317387366996  6.6543392743779011
 22.3628879021675679 21.9561951256885663  5.7010501003121199
 22.5244414134496793 25.1774585968380222  6.6543392171805547
 19.8840102306410529 16.6989682675872473  5.7010501003121217
 30.2841812921675668 26.3627590675872412  6.6543392743779046
 27.6437501093589475 28.3987222612632912  5.7010501003121217
 27.8053036206410553 31.6199857324127436  6.6543392171805547
 25.1648724378324289 23.1414954031619686  5.7010501003121217
  9.1607321465503233 19.9202317387367032  4.7477609262463387
 22.3628877437417017 21.9561949324127497  9.5142066821805553
 22.5244412550238096 25.1774585968380222 10.4674958562463374
  4.0414236090669213 16.6989682675872473  3.7944718093779040
 14.4415943537417011 26.3627588743114316  4.7477609262463361
 27.6437501093589475 28.3987222612632948  9.5142066821805553
 27.8053036206410553 31.6199859256885638 10.4674958562463374
  9.3222858162583009 23.1414954031619757  3.7944718093779044
 19.7224567193589451 32.8052862031619696  4.7477609262463378
 32.9246123165503235 34.8412493968380232  9.5142066821805553
 33.0861658278324313 38.0625130612632887 10.4674958562463392
 14.6031480234496751 29.5840225387366971  3.7944718093779053
 14.4415943537416993 19.9202317387367032  6.6543392171805547
 11.8011633293589462 21.9561949324127497  5.7010501003121226
 11.9627168406410540 25.1774585968380222  6.6543392743779055
  9.3222858162582973 16.6989682675872473  5.7010501003121208
 19.7224565609330753 26.3627588743114316  6.6543392171805529
 17.0820256949761919 28.3987222612632948  5.7010501003121208
 17.2435792062582962 31.6199859256885638  6.6543392743779037
 14.6031480234496769 23.1414954031619757  5.7010501003121217
 25.0033189265503246 32.8052862031619696  6.6543392171805547
 22.3628879021675679 34.8412493968380232  5.7010501003121217
 22.5244414134496758 38.0625130612632887  6.6543392743779055
 19.8840102306410529 29.5840225387366971  5.7010501003121217
 19.7224567193589451 19.9202317387367032  8.5609175653121223
 17.0820255365503222 21.9561949324127497  7.6076283912463385
 17.2435790478324336 25.1774585968380222  8.5609175653121223
 14.6031480234496769 16.6989682675872473  7.6076283912463385
 25.0033189265503211 26.3627588743114316  8.5609175653121188
 22.3628879021675679 28.3987222612632948  7.6076283912463376
 22.5244414134496793 31.6199859256885638  8.5609175653121206
 19.8840102306410529 23.1414954031619757  7.6076283912463385
 30.2841812921675668 32.8052862031619696  8.5609175653121223
 27.6437501093589439 34.8412493968380232  7.6076283912463385
 27.8053036206410553 38.0625130612632887  8.5609175653121223
 25.1648724378324289 29.5840225387366971  7.6076283912463385
  7.9212933899999998  9.6637907999999992  1.2297852215937839
 21.3113548988974699 10.7234186965664389  6.1856786651430768
 18.2951118926766618 39.7147909032906199  5.2323894338799457
 20.9355432339111545 40.8167989678588299  6.1856786651430777
 18.6709237160888435  5.3828992390082870  5.2323894338799448
  5.2808622071913769  6.4425271355747276  0.2764961047253495
 13.2021555971913767 16.1063179355747295  1.2297852215937843
 26.5922172645147157 17.1659460254169822  6.1856786651430777
  7.7333874782939072 26.8297366321411630  5.2323894338799439
 10.3738186611025309 27.9317445034335563  6.1856786651430777
 23.9517859232802230 11.8254263745830155  5.2323894338799439
 10.5617245728086218 12.8850544644252700  0.2764961047253495
 18.4830178043827544 22.5488450711494544  1.2297852215937835
 31.8730794717060917 23.6084731609917107  6.1856786651430777
 13.0142496854852858 33.2722637677158986  5.2323894338799457
 15.6546810267197767 34.3742718322841014  6.1856786651430777
 29.2326482888974652 18.2679537034335553  5.2323894338799466
 15.8425867799999995 19.3275815999999985  0.2764961047253478
 13.2021557556172446  9.6637907999999992  3.1363635697253502
 10.7496303260888464 10.7234186965664389  2.3725220260772941
 23.5759742582939076 39.7147909032906199  7.1389677820115116
 26.2164054411025305 40.8167989678588299  8.0922569560772946
  8.1091993017060915  5.3828992390082870  1.4192328520115112
 10.5617244143827538  6.4425271355747276  2.1830743956595677
 18.4830179628086242 16.1063179355747295  3.1363635697253511
 16.0304926917060904 17.1659460254169822  2.3725220260772941
 13.0142498439111520 26.8297366321411630  7.1389677820115098
 15.6546808682939087 27.9317445034335563  8.0922569560772946
 13.3900615088974693 11.8254263745830155  1.4192328520115112
 15.8425867799999978 12.8850544644252700  2.1830743956595677
 23.7638801700000002 22.5488450711494544  3.1363635697253498
 21.3113548988974699 23.6084731609917107  2.3725220260772941
 18.2951120511025316 33.2722637677158986  7.1389677820115125
 20.9355432339111545 34.3742718322841014  8.0922569560772946
 18.6709238745147132 18.2679537034335553  1.4192328520115129
 21.1234489871913773 19.3275815999999985  2.1830743956595677
 18.4830179628086206  9.6637907999999992  5.0429418606595675
 16.0304926917060904 10.7234186965664389  4.2791003742088609
 28.8568364654852871 39.7147909032906199  9.0455460729457293
 31.4972676482939065 40.8167989678588299  9.9988352470115132
 13.3900615088974675  5.3828992390082870  3.3258111429457280
 15.8425867799999978  6.4425271355747276  4.0896527437911336
 23.7638801700000002 16.1063179355747295  5.0429418606595675
 21.3113550573233361 17.1659460254169822  4.2791003742088609
 18.2951120511025280 26.8297366321411701  9.0455460729457293
 20.9355430754852847 27.9317445034335563  9.9988352470115132
 18.6709237160888435 11.8254263745830155  3.3258111429457284
 21.1234491456172435 12.8850544644252700  4.0896527437911327
 29.0447423771913762 22.5488450711494544  5.0429418606595675
 26.5922172645147157 23.6084731609917107  4.2791003742088609
 23.5759742582939076 33.2722637677158986  9.0455460729457293
 26.2164054411025305 34.3742718322841014  9.9988352470115132
 23.9517860817060892 18.2679537034335553  3.3258111429457298
 26.4043113528086195 19.3275815999999949  4.0896527437911345
  7.9212933899999998 16.1063181288505426  3.1363635697253507
 21.3113548988974699 17.1659458321411655  8.0922569560772946
 18.2951118926766618 26.8297366321411666  1.4192328520115109
 20.9355432339111509 27.9317445034335563  2.3725220260772941
 18.6709237160888435 11.8254265678588304  7.1389677820115125
  5.2808622071913769 12.8850542711494551  2.1830743956595664
 13.2021555971913767 22.5488452644252675  3.1363635697253502
 26.5922172645147157 23.6084731609917071  8.0922569560772946
  7.7333874782939072 13.9446823609917097  1.4192328520115118
 10.3738186611025309 15.0466900390082863  2.3725220260772941
 23.9517859232802230 18.2679537034335588  7.1389677820115116
 10.5617245728086218 19.3275815999999985  2.1830743956595668
 18.4830178043827544 28.9913723999999959  3.1363635697253498
 31.8730794717060917 30.0510002965664356  8.0922569560772946
 13.0142496854852858 20.3872094965664381  1.4192328520115098
 15.6546810267197767 21.4892173678588314  2.3725220260772932
 29.2326482888974652 24.7104810322840969  7.1389677820115125
 15.8425867799999995 25.7701087355747269  2.1830743956595651
 13.2021557556172446 16.1063181288505426  5.0429419178569166
 10.7496303260888464 17.1659458321411655  4.2791003170115118
 23.5759742582939076 26.8297366321411666  3.3258112001430771
 26.2164054411025305 27.9317445034335563  4.2791003170115118
  8.1091993017060915 11.8254265678588304  3.3258112001430775
 10.5617244143827538 12.8850542711494551  4.0896526865937837
 18.4830179628086242 22.5488452644252675  5.0429419178569166
 16.0304926917060868 23.6084731609917071  4.2791003170115118
 13.0142498439111520 13.9446823609917097  3.3258112001430771
 15.6546808682939087 15.0466900390082863  4.2791003170115109
 13.3900615088974693 18.2679537034335588  3.3258112001430775
 15.8425867799999978 19.3275815999999985  4.0896526865937837
 23.7638801700000002 28.9913723999999959  5.0429419178569166
 21.3113548988974664 30.0510002965664356  4.2791003170115118
 18.2951120511025316 20.3872094965664381  3.3258112001430762
 20.9355432339111545 21.4892173678588314  4.2791003170115109
 18.6709238745147132 24.7104810322840969  3.3258112001430788
 21.1234489871913773 25.7701087355747269  4.0896526865937819
 18.4830179628086206 16.1063181288505426  6.9495202087911334
 16.0304926917060904 17.1659458321411655  6.1856786651430777
 28.8568364654852871 26.8297366321411701  5.2323894910772948
 31.4972676482939065 27.9317445034335563  6.1856786079457287
 13.3900615088974675 11.8254265678588304  5.2323894910772939
 15.8425867799999978 12.8850542711494551  5.9962310347253496
 23.7638801700000002 22.5488452644252675  6.9495202087911334
 21.3113550573233326 23.6084731609917071  6.1856786651430777
 18.2951120511025280 13.9446823609917097  5.2323894910772957
 20.9355430754852847 15.0466900390082863  6.1856786079457278
 18.6709237160888435 18.2679537034335588  5.2323894910772948
 21.1234491456172435 19.3275815999999985  5.9962310347253505
 29.0447423771913762 28.9913723999999959  6.9495202087911334
 26.5922172645147157 30.0510002965664356  6.1856786651430777
 23.5759742582939076 20.3872094965664381  5.2323894910772930
 26.2164054411025305 21.4892173678588314  6.1856786079457269
 23.9517860817060892 24.7104810322840969  5.2323894910772957
 26.4043113528086195 25.7701087355747269  5.9962310347253505
  7.9212933899999998 22.5488452644252675  5.0429418606595675
 21.3113548988974699 23.6084729677158940  9.9988352470115132
 18.2951118926766654 33.2722637677158986  3.3258111429457280
 20.9355432339111545 34.3742718322841014  4.2791003742088609
 18.6709237160888435 18.2679537034335588  9.0455460729457293
  5.2808622071913769 19.3275815999999985  4.0896527437911327
 13.2021555971913767 28.9913723999999959  5.0429418606595657
 26.5922172645147157 30.0510002965664356  9.9988352470115132
  7.7333874782939072 20.3872094965664381  3.3258111429457275
 10.3738186611025309 21.4892173678588279  4.2791003742088600
 23.9517859232802230 24.7104808390082873  9.0455460729457293
 10.5617245728086218 25.7701089288505401  4.0896527437911327
 18.4830178043827544 35.4338995355747244  5.0429418606595666
 31.8730794717060917 36.4935274321411640  9.9988352470115132
 13.0142496854852858 26.8297366321411666  3.3258111429457271
 15.6546810267197767 27.9317446967093730  4.2791003742088591
 29.2326482888974652 31.1530081678588289  9.0455460729457311
 15.8425867799999995 32.2126360644252685  4.0896527437911310
 13.2021557556172446 22.5488452644252675  6.9495202087911334
 10.7496303260888464 23.6084729677158940  6.1856786079457287
 23.5759742582939076 33.2722637677158986  5.2323894910772939
 26.2164054411025305 34.3742718322841014  6.1856786651430777
  8.1091993017060915 18.2679537034335588  5.2323894910772948
 10.5617244143827538 19.3275815999999985  5.9962310347253496
 18.4830179628086242 28.9913723999999959  6.9495202087911334
 16.0304926917060868 30.0510002965664356  6.1856786079457287
 13.0142498439111520 20.3872094965664381  5.2323894910772930
 15.6546808682939087 21.4892173678588279  6.1856786651430777
 13.3900615088974693 24.7104808390082873  5.2323894910772948
 15.8425867799999978 25.7701089288505401  5.9962310347253496
 23.7638801700000002 35.4338995355747244  6.9495202087911334
 21.3113548988974699 36.4935274321411640  6.1856786079457295
 18.2951120511025316 26.8297366321411666  5.2323894910772939
 20.9355432339111545 27.9317446967093730  6.1856786651430768
 18.6709238745147132 31.1530081678588253  5.2323894910772957
 21.1234489871913773 32.2126360644252685  5.9962310347253478
 18.4830179628086206 22.5488452644252675  8.8560984997253502
 16.0304926917060904 23.6084729677158940  8.0922569560772928
 28.8568364654852871 33.2722637677158986  7.1389677820115125
 31.4972676482939065 34.3742718322841014  8.0922569560772946
 13.3900615088974675 18.2679537034335588  7.1389677820115125
 15.8425867799999978 19.3275816000000020  7.9028093828569173
 23.7638801700000002 28.9913723999999959  8.8560984997253520
 21.3113550573233326 30.0510002965664356  8.0922569560772963
 18.2951120511025280 20.3872094965664381  7.1389677820115125
 20.9355430754852847 21.4892173678588279  8.0922569560772928
 18.6709237160888435 24.7104808390082873  7.1389677820115125
 21.1234491456172435 25.7701089288505401  7.9028093828569164
 29.0447423771913762 35.4338995355747244  8.8560984997253502
 26.5922172645147121 36.4935274321411640  8.0922569560772946
 23.5759742582939076 26.8297366321411666  7.1389677820115107
 26.2164054411025305 27.9317446967093730  8.0922569560772928
 23.9517860817060892 31.1530081678588253  7.1389677820115125
 26.4043113528086195 32.2126360644252685  7.9028093828569173
