# Supplementary material for: Benchmarking DFT Accuracy in Predicting O 1s Binding Energies on Metals
Source: J Phys Chem C Nanomater Interfaces. 2025 Oct 8;129(42):19199–206. doi: 10.1021/acs.jpcc.5c05986 (PMC12557369; doi:10.1021/acs.jpcc.5c05986)
Supplement: Supplementary file 3 [file jp5c05986_si_003.zip › Structures for BEs/10 - ReO3/POSCAR_ReO3_Bulk_4x4x4_CL_JS_0]

 O Re 
 1.0000000000000000
    15.0295814399999994    0.0000000000000000    0.0000000000000000
     0.0000000000000000   15.0295814399999994    0.0000000000000000
     0.0000000000000000    0.0000000000000000   15.0295814399999994
 O   Re 
 192  64
Cartesian
  0.0000000000000000 13.1508837599999993 15.0295814399999994
 13.1508837599999993  0.0000000000000000 15.0295814399999994
  0.0000000000000000  0.0000000000000000 16.9082791199999996
  0.0000000000000000 13.1508837599999993  3.7573953599999999
 13.1508837599999993  0.0000000000000000  3.7573953599999999
  0.0000000000000000  0.0000000000000000  5.6360930399999996
  0.0000000000000000 13.1508837599999993  7.5147907199999997
 13.1508837599999993  0.0000000000000000  7.5147907199999997
  0.0000000000000000  0.0000000000000000  9.3934883999999990
  0.0000000000000000 13.1508837599999993 11.2721860799999991
 13.1508837599999993  0.0000000000000000 11.2721860799999991
  0.0000000000000000  0.0000000000000000 13.1508837599999993
  0.0000000000000000  1.8786976799999999 15.0295814399999994
 13.1508837599999993  3.7573953599999999 15.0295814399999994
  0.0000000000000000  3.7573953599999999 16.9082791199999996
  0.0000000000000000  1.8786976799999999  3.7573953599999999
 13.1508837599999993  3.7573953599999999  3.7573953599999999
  0.0000000000000000  3.7573953599999999  5.6360930399999996
  0.0000000000000000  1.8786976799999999  7.5147907199999997
 13.1508837599999993  3.7573953599999999  7.5147907199999997
  0.0000000000000000  3.7573953599999999  9.3934883999999990
  0.0000000000000000  1.8786976799999999 11.2721860799999991
 13.1508837599999993  3.7573953599999999 11.2721860799999991
  0.0000000000000000  3.7573953599999999 13.1508837599999993
  0.0000000000000000  5.6360930399999996 15.0295814399999994
 13.1508837599999993  7.5147907199999988 15.0295814399999994
  0.0000000000000000  7.5147907199999988 16.9082791199999996
  0.0000000000000000  5.6360930399999996  3.7573953599999999
 13.1508837599999993  7.5147907199999988  3.7573953599999999
  0.0000000000000000  7.5147907199999988  5.6360930399999996
  0.0000000000000000  5.6360930399999996  7.5147907199999997
 13.1508837599999993  7.5147907199999988  7.5147907199999997
  0.0000000000000000  7.5147907199999988  9.3934883999999990
  0.0000000000000000  5.6360930399999996 11.2721860799999991
 13.1508837599999993  7.5147907199999988 11.2721860799999991
  0.0000000000000000  7.5147907199999988 13.1508837599999993
  0.0000000000000000  9.3934883999999990 15.0295814399999994
 13.1508837599999993 11.2721860799999991 15.0295814399999994
  0.0000000000000000 11.2721860799999991 16.9082791199999996
  0.0000000000000000  9.3934883999999990  3.7573953599999999
 13.1508837599999993 11.2721860799999991  3.7573953599999999
  0.0000000000000000 11.2721860799999991  5.6360930399999996
  0.0000000000000000  9.3934883999999990  7.5147907199999997
 13.1508837599999993 11.2721860799999991  7.5147907199999997
  0.0000000000000000 11.2721860799999991  9.3934883999999990
  0.0000000000000000  9.3934883999999990 11.2721860799999991
 13.1508837599999993 11.2721860799999991 11.2721860799999991
  0.0000000000000000 11.2721860799999991 13.1508837599999993
  3.7573953599999999 13.1508837599999993 15.0295814399999994
  1.8786976799999999  0.0000000000000000 15.0295814399999994
  3.7573953599999999  0.0000000000000000 16.9082791199999996
  3.7573953599999999 13.1508837599999993  3.7573953599999999
  1.8786976799999999  0.0000000000000000  3.7573953599999999
  3.7573953599999999  0.0000000000000000  5.6360930399999996
  3.7573953599999999 13.1508837599999993  7.5147907199999997
  1.8786976799999999  0.0000000000000000  7.5147907199999997
  3.7573953599999999  0.0000000000000000  9.3934883999999990
  3.7573953599999999 13.1508837599999993 11.2721860799999991
  1.8786976799999999  0.0000000000000000 11.2721860799999991
  3.7573953599999999  0.0000000000000000 13.1508837599999993
  3.7573953599999999  1.8786976799999999 15.0295814399999994
  1.8786976799999999  3.7573953599999999 15.0295814399999994
  3.7573953599999999  3.7573953599999999 16.9082791199999996
  3.7573953599999999  1.8786976799999999  3.7573953599999999
  1.8786976799999999  3.7573953599999999  3.7573953599999999
  3.7573953599999999  3.7573953599999999  5.6360930399999996
  3.7573953599999999  1.8786976799999999  7.5147907199999997
  1.8786976799999999  3.7573953599999999  7.5147907199999997
  3.7573953599999999  3.7573953599999999  9.3934883999999990
  3.7573953599999999  1.8786976799999999 11.2721860799999991
  1.8786976799999999  3.7573953599999999 11.2721860799999991
  3.7573953599999999  3.7573953599999999 13.1508837599999993
  3.7573953599999999  5.6360930399999996 15.0295814399999994
  1.8786976799999999  7.5147907199999988 15.0295814399999994
  3.7573953599999999  7.5147907199999988 16.9082791199999996
  3.7573953599999999  5.6360930399999996  3.7573953599999999
  1.8786976799999999  7.5147907199999988  3.7573953599999999
  3.7573953599999999  7.5147907199999988  5.6360930399999996
  3.7573953599999999  5.6360930399999996  7.5147907199999997
  1.8786976799999999  7.5147907199999988  7.5147907199999997
  3.7573953599999999  7.5147907199999988  9.3934883999999990
  3.7573953599999999  5.6360930399999996 11.2721860799999991
  1.8786976799999999  7.5147907199999988 11.2721860799999991
  3.7573953599999999  7.5147907199999988 13.1508837599999993
  3.7573953599999999  9.3934883999999990 15.0295814399999994
  1.8786976799999999 11.2721860799999991 15.0295814399999994
  3.7573953599999999 11.2721860799999991 16.9082791199999996
  3.7573953599999999  9.3934883999999990  3.7573953599999999
  1.8786976799999999 11.2721860799999991  3.7573953599999999
  3.7573953599999999 11.2721860799999991  5.6360930399999996
  3.7573953599999999  9.3934883999999990  7.5147907199999997
  1.8786976799999999 11.2721860799999991  7.5147907199999997
  3.7573953599999999 11.2721860799999991  9.3934883999999990
  3.7573953599999999  9.3934883999999990 11.2721860799999991
  1.8786976799999999 11.2721860799999991 11.2721860799999991
  3.7573953599999999 11.2721860799999991 13.1508837599999993
  7.5147907199999988 13.1508837599999993 15.0295814399999994
  5.6360930399999996  0.0000000000000000 15.0295814399999994
  7.5147907199999988  0.0000000000000000 16.9082791199999996
  7.5147907199999988 13.1508837599999993  3.7573953599999999
  5.6360930399999996  0.0000000000000000  3.7573953599999999
  7.5147907199999988  0.0000000000000000  5.6360930399999996
  7.5147907199999988 13.1508837599999993  7.5147907199999997
  5.6360930399999996  0.0000000000000000  7.5147907199999997
  7.5147907199999988  0.0000000000000000  9.3934883999999990
  7.5147907199999988 13.1508837599999993 11.2721860799999991
  5.6360930399999996  0.0000000000000000 11.2721860799999991
  7.5147907199999988  0.0000000000000000 13.1508837599999993
  7.5147907199999988  1.8786976799999999 15.0295814399999994
  5.6360930399999996  3.7573953599999999 15.0295814399999994
  7.5147907199999988  3.7573953599999999 16.9082791199999996
  7.5147907199999988  1.8786976799999999  3.7573953599999999
  5.6360930399999996  3.7573953599999999  3.7573953599999999
  7.5147907199999988  3.7573953599999999  5.6360930399999996
  7.5147907199999988  1.8786976799999999  7.5147907199999997
  5.6360930399999996  3.7573953599999999  7.5147907199999997
  7.5147907199999988  3.7573953599999999  9.3934883999999990
  7.5147907199999988  1.8786976799999999 11.2721860799999991
  5.6360930399999996  3.7573953599999999 11.2721860799999991
  7.5147907199999988  3.7573953599999999 13.1508837599999993
  7.5147907199999988  5.6360930399999996 15.0295814399999994
  5.6360930399999996  7.5147907199999988 15.0295814399999994
  7.5147907199999988  7.5147907199999988 16.9082791199999996
  7.5147907199999988  5.6360930399999996  3.7573953599999999
  5.6360930399999996  7.5147907199999988  3.7573953599999999
  7.5147907199999988  7.5147907199999988  5.6360930399999996
  7.5147907199999988  5.6360930399999996  7.5147907199999997
  5.6360930399999996  7.5147907199999988  7.5147907199999997
  7.5147907199999988  7.5147907199999988  9.3934883999999990
  7.5147907199999988  5.6360930399999996 11.2721860799999991
  5.6360930399999996  7.5147907199999988 11.2721860799999991
  7.5147907199999988  7.5147907199999988 13.1508837599999993
  7.5147907199999988  9.3934883999999990 15.0295814399999994
  5.6360930399999996 11.2721860799999991 15.0295814399999994
  7.5147907199999988 11.2721860799999991 16.9082791199999996
  7.5147907199999988  9.3934883999999990  3.7573953599999999
  5.6360930399999996 11.2721860799999991  3.7573953599999999
  7.5147907199999988 11.2721860799999991  5.6360930399999996
  7.5147907199999988  9.3934883999999990  7.5147907199999997
  5.6360930399999996 11.2721860799999991  7.5147907199999997
  7.5147907199999988 11.2721860799999991  9.3934883999999990
  7.5147907199999988  9.3934883999999990 11.2721860799999991
  5.6360930399999996 11.2721860799999991 11.2721860799999991
  7.5147907199999988 11.2721860799999991 13.1508837599999993
 11.2721860799999991 13.1508837599999993 15.0295814399999994
  9.3934883999999990  0.0000000000000000 15.0295814399999994
 11.2721860799999991  0.0000000000000000 16.9082791199999996
 11.2721860799999991 13.1508837599999993  3.7573953599999999
  9.3934883999999990  0.0000000000000000  3.7573953599999999
 11.2721860799999991  0.0000000000000000  5.6360930399999996
 11.2721860799999991 13.1508837599999993  7.5147907199999997
  9.3934883999999990  0.0000000000000000  7.5147907199999997
 11.2721860799999991  0.0000000000000000  9.3934883999999990
 11.2721860799999991 13.1508837599999993 11.2721860799999991
  9.3934883999999990  0.0000000000000000 11.2721860799999991
 11.2721860799999991  0.0000000000000000 13.1508837599999993
 11.2721860799999991  1.8786976799999999 15.0295814399999994
  9.3934883999999990  3.7573953599999999 15.0295814399999994
 11.2721860799999991  3.7573953599999999 16.9082791199999996
 11.2721860799999991  1.8786976799999999  3.7573953599999999
  9.3934883999999990  3.7573953599999999  3.7573953599999999
 11.2721860799999991  3.7573953599999999  5.6360930399999996
 11.2721860799999991  1.8786976799999999  7.5147907199999997
  9.3934883999999990  3.7573953599999999  7.5147907199999997
 11.2721860799999991  3.7573953599999999  9.3934883999999990
 11.2721860799999991  1.8786976799999999 11.2721860799999991
  9.3934883999999990  3.7573953599999999 11.2721860799999991
 11.2721860799999991  3.7573953599999999 13.1508837599999993
 11.2721860799999991  5.6360930399999996 15.0295814399999994
  9.3934883999999990  7.5147907199999988 15.0295814399999994
 11.2721860799999991  7.5147907199999988 16.9082791199999996
 11.2721860799999991  5.6360930399999996  3.7573953599999999
  9.3934883999999990  7.5147907199999988  3.7573953599999999
 11.2721860799999991  7.5147907199999988  5.6360930399999996
 11.2721860799999991  5.6360930399999996  7.5147907199999997
  9.3934883999999990  7.5147907199999988  7.5147907199999997
 11.2721860799999991  7.5147907199999988  9.3934883999999990
 11.2721860799999991  5.6360930399999996 11.2721860799999991
  9.3934883999999990  7.5147907199999988 11.2721860799999991
 11.2721860799999991  7.5147907199999988 13.1508837599999993
 11.2721860799999991  9.3934883999999990 15.0295814399999994
  9.3934883999999990 11.2721860799999991 15.0295814399999994
 11.2721860799999991 11.2721860799999991 16.9082791199999996
 11.2721860799999991  9.3934883999999990  3.7573953599999999
  9.3934883999999990 11.2721860799999991  3.7573953599999999
 11.2721860799999991 11.2721860799999991  5.6360930399999996
 11.2721860799999991  9.3934883999999990  7.5147907199999997
  9.3934883999999990 11.2721860799999991  7.5147907199999997
 11.2721860799999991 11.2721860799999991  9.3934883999999990
 11.2721860799999991  9.3934883999999990 11.2721860799999991
  9.3934883999999990 11.2721860799999991 11.2721860799999991
 11.2721860799999991 11.2721860799999991 13.1508837599999993
  0.0000000000000000  0.0000000000000000 15.0295814399999994
  0.0000000000000000  0.0000000000000000  3.7573953599999999
  0.0000000000000000  0.0000000000000000  7.5147907199999997
  0.0000000000000000  0.0000000000000000 11.2721860799999991
  0.0000000000000000  3.7573953599999999 15.0295814399999994
  0.0000000000000000  3.7573953599999999  3.7573953599999999
  0.0000000000000000  3.7573953599999999  7.5147907199999997
  0.0000000000000000  3.7573953599999999 11.2721860799999991
  0.0000000000000000  7.5147907199999988 15.0295814399999994
  0.0000000000000000  7.5147907199999988  3.7573953599999999
  0.0000000000000000  7.5147907199999988  7.5147907199999997
  0.0000000000000000  7.5147907199999988 11.2721860799999991
  0.0000000000000000 11.2721860799999991 15.0295814399999994
  0.0000000000000000 11.2721860799999991  3.7573953599999999
  0.0000000000000000 11.2721860799999991  7.5147907199999997
  0.0000000000000000 11.2721860799999991 11.2721860799999991
  3.7573953599999999  0.0000000000000000 15.0295814399999994
  3.7573953599999999  0.0000000000000000  3.7573953599999999
  3.7573953599999999  0.0000000000000000  7.5147907199999997
  3.7573953599999999  0.0000000000000000 11.2721860799999991
  3.7573953599999999  3.7573953599999999 15.0295814399999994
  3.7573953599999999  3.7573953599999999  3.7573953599999999
  3.7573953599999999  3.7573953599999999  7.5147907199999997
  3.7573953599999999  3.7573953599999999 11.2721860799999991
  3.7573953599999999  7.5147907199999988 15.0295814399999994
  3.7573953599999999  7.5147907199999988  3.7573953599999999
  3.7573953599999999  7.5147907199999988  7.5147907199999997
  3.7573953599999999  7.5147907199999988 11.2721860799999991
  3.7573953599999999 11.2721860799999991 15.0295814399999994
  3.7573953599999999 11.2721860799999991  3.7573953599999999
  3.7573953599999999 11.2721860799999991  7.5147907199999997
  3.7573953599999999 11.2721860799999991 11.2721860799999991
  7.5147907199999988  0.0000000000000000 15.0295814399999994
  7.5147907199999988  0.0000000000000000  3.7573953599999999
  7.5147907199999988  0.0000000000000000  7.5147907199999997
  7.5147907199999988  0.0000000000000000 11.2721860799999991
  7.5147907199999988  3.7573953599999999 15.0295814399999994
  7.5147907199999988  3.7573953599999999  3.7573953599999999
  7.5147907199999988  3.7573953599999999  7.5147907199999997
  7.5147907199999988  3.7573953599999999 11.2721860799999991
  7.5147907199999988  7.5147907199999988 15.0295814399999994
  7.5147907199999988  7.5147907199999988  3.7573953599999999
  7.5147907199999988  7.5147907199999988  7.5147907199999997
  7.5147907199999988  7.5147907199999988 11.2721860799999991
  7.5147907199999988 11.2721860799999991 15.0295814399999994
  7.5147907199999988 11.2721860799999991  3.7573953599999999
  7.5147907199999988 11.2721860799999991  7.5147907199999997
  7.5147907199999988 11.2721860799999991 11.2721860799999991
 11.2721860799999991  0.0000000000000000 15.0295814399999994
 11.2721860799999991  0.0000000000000000  3.7573953599999999
 11.2721860799999991  0.0000000000000000  7.5147907199999997
 11.2721860799999991  0.0000000000000000 11.2721860799999991
 11.2721860799999991  3.7573953599999999 15.0295814399999994
 11.2721860799999991  3.7573953599999999  3.7573953599999999
 11.2721860799999991  3.7573953599999999  7.5147907199999997
 11.2721860799999991  3.7573953599999999 11.2721860799999991
 11.2721860799999991  7.5147907199999988 15.0295814399999994
 11.2721860799999991  7.5147907199999988  3.7573953599999999
 11.2721860799999991  7.5147907199999988  7.5147907199999997
 11.2721860799999991  7.5147907199999988 11.2721860799999991
 11.2721860799999991 11.2721860799999991 15.0295814399999994
 11.2721860799999991 11.2721860799999991  3.7573953599999999
 11.2721860799999991 11.2721860799999991  7.5147907199999997
 11.2721860799999991 11.2721860799999991 11.2721860799999991
