# Supplementary material for: Benchmarking DFT Accuracy in Predicting O 1s Binding Energies on Metals
Source: J Phys Chem C Nanomater Interfaces. 2025 Oct 8;129(42):19199–206. doi: 10.1021/acs.jpcc.5c05986 (PMC12557369; doi:10.1021/acs.jpcc.5c05986)
Supplement: Supplementary file 3 [file jp5c05986_si_003.zip › Structures for BEs/11 - Ag(111) p(4x4)/POSCAR_Ag111_rec0_CL_JS_79]

Ag  O 
 1.0000000000000000
    11.5061370099999998    0.0000000000000000    0.0000000000000000
     5.7530685000000004    9.9646069500000003    0.0000000000000000
     0.0000000000000000    0.0000000000000000   23.4868038199999987
 Ag  O  
  76   6
Cartesian
  2.7770899886425546  1.8515500235879174 11.9441600630122142
  5.6718700404734790  1.6562400404633459 11.7145800786922862
  4.3526200354076643  4.2254500247365190 11.7141500353143435
  7.2378800245109787  4.0837599901941752 11.7159399646334634
  5.9682599579958158  6.6345299710760255 11.9443700350383644
  8.5153500379666305  1.4796100084654531 11.9447899790906664
 10.1001599558725221  5.7464599856971361 11.7047701104727491
  8.5306499751407490  8.1176700411995864 11.9488499079989907
 11.7187400440727920  3.3287799856833633 11.9483900363801947
 12.9873200107754432  5.8748900181250452 11.7052699096580390
 11.4331300487254914  8.3102700498180351 11.7052400814171857
 14.2722000313800059  8.4846499739205470 11.9484200994890841
  4.3033499521541874  2.5256200104625366  9.3736900346513430
  7.1679900232040232  2.4648399935563861  9.3753900095118343
  5.7897900511173335  4.9756400426864653  9.3749700654595323
  1.4364699814652764  2.4814499968813410  9.4150000344181866
  2.8883799331084057  4.9917899801085399  9.3300701077288011
 15.8253470189191852  7.4871699992756326  9.4217200787271658
  8.6161184228862027  9.9613269003302687  9.4219800776454523
  7.1848199897610829  7.4805899707222698  9.4152100064443385
  5.7404500697223382  0.0057900345143670  9.3299998821853780
  8.6327999652977461  4.9688000375377772  9.3306300331318699
 10.0551299974646202  7.4425299551846056  9.3759698986981501
  8.6395100592399601  0.0036200420588655  9.4151400157689551
 10.0783600276169167  2.4813900099475021  9.4214199173743456
 11.5417699604891375  4.9869600354738051  9.3761700062666957
 12.9243599240381819  7.5018199644135226  9.3763099876174643
  5.7532784294698134  9.9644769118793040  9.4697400234773479
 15.8270300207567605  9.1270999710832186  7.0713899836268492
 14.3825800154925751  6.6582200269310947  7.0414198824803771
 12.9418900432331618  4.1455800131276970  7.0377700331667485
 11.4974500483169333  1.6592500492847326  7.0711299847085618
 12.9520199862224104  9.1352000007807348  7.0378000962756380
 11.5069099889507740  6.6435200394663152  7.0242298907645191
 10.0819300359119630  4.1455700485207476  7.0416000262656757
  8.6344699676825680  1.6621600134523411  7.0545400808303045
 10.0556900578385520  9.1266100113594870  7.0415899269400333
  8.6265300402749201  6.6494999993891488  7.0378599876253789
  7.1964100081818643  4.1484700480814052  7.0233500750934210
  5.7483799834583129  1.6598099605492529  7.0231600668505179
  7.1950200067941248  9.1432200146844416  7.0714000829524917
  5.7508100195617731  6.6468299829568966  7.0546899266386767
  4.3170700416979173  4.1579199830824383  7.0230701123918866
  2.8751399379859461  1.6564799881987020  7.0541199019099654
 14.3826699926582613  8.3038399885992700  4.6973600593958853
 12.9443999911240066  5.8126900447285204  4.6973600593958853
 11.5061399423982671  3.3215400012117011  4.6973600593958853
 10.0678699983947055  0.8303799930879330  4.6973600593958853
 11.5061399974289547  8.3038399885992700  4.6973600593958853
 10.0678699958947018  5.8126900447285204  4.6973600593958853
  8.6296000518911349  3.3215400012117011  4.6973600593958853
  7.1913400031653989  0.8303799930879330  4.6973600593958853
  8.6295999918604505  8.3038399885992700  4.6973600593958853
  7.1913400006653960  5.8126900447285204  4.6973600593958853
  5.7530699416004571  3.3215400012117011  4.6973600593958853
  4.3147999975968938  0.8303799930879330  4.6973600593958853
  5.7530699966311438  8.3038399885992700  4.6973600593958853
  4.3147999950968909  5.8126900447285204  4.6973600593958853
  2.8765300510933223  3.3215400012117011  4.6973600593958853
  1.4382700023675876  0.8303799930879330  4.6973600593958853
 12.9443999902906732  7.4734599955113357  2.3486799122639246
 11.5061399415649390  4.9822999873875675  2.3486799122639246
 10.0678700550920563  2.4911500435168188  2.3486799122639246
  8.6295999960271175  0.0000000000000000  2.3486799122639246
 10.0678699950613684  7.4734599955113357  2.3486799122639246
  8.6295999359964348  4.9822999873875675  2.3486799122639246
  7.1913400598627506  2.4911500435168188  2.3486799122639246
  5.7530700007978108  0.0000000000000000  2.3486799122639246
  7.1913399998320608  7.4734599955113357  2.3486799122639246
  5.7530699407671282  4.9822999873875675  2.3486799122639246
  4.3148000542942446  2.4911500435168188  2.3486799122639246
  2.8765299952293062  0.0000000000000000  2.3486799122639246
 15.8209370042635555  7.4734599955113357  2.3486799122639246
  2.8765329267942459  4.9822999873875675  2.3486799122639246
 12.9444000503213630  2.4911500435168188  2.3486799122639246
  0.0000000000000000  0.0000000000000000  2.3486799122639246
  2.1931300618891787  3.7973900407941406 12.4718000358139651
  3.9132300598986096  6.7708400146799947 11.5971700161321820
  3.6879799419954375  0.0032099984828730 11.5975598970755946
  7.9461299315915408  6.1697099542186802 12.4735899651330886
  7.1235100602329933  0.0001000446537780 12.4724499156756625
  9.6626800591974913  3.1906100481921764 11.5975699964012371
