# Supplementary material for: Benchmarking DFT Accuracy in Predicting O 1s Binding Energies on Metals
Source: J Phys Chem C Nanomater Interfaces. 2025 Oct 8;129(42):19199–206. doi: 10.1021/acs.jpcc.5c05986 (PMC12557369; doi:10.1021/acs.jpcc.5c05986)
Supplement: Supplementary file 3 [file jp5c05986_si_003.zip › Structures for BEs/12 - Ag2O/POSCAR_Ag2OCLS_CL_repeat2_JS_0]

Ag  O 
 1.0000000000000000
    14.3638478400000000    0.0000000000000000    0.0000000000000000
     0.0000000000000000   14.3638478400000000    0.0000000000000000
     0.0000000000000000    0.0000000000000000   14.3638478400000000
 Ag  O  
 108  54
Cartesian
  1.1969872721205073  1.1969872721205073 15.5608351121205093
 13.1668605678794925  3.5909619600000000 15.5608351121205093
 13.1668605678794925  1.1969872721205073  3.5909619600000000
  1.1969872721205073  3.5909619600000000  3.5909619600000000
  1.1969872721205073  1.1969872721205073  5.9849366478794934
 13.1668605678794925  3.5909619600000000  5.9849366478794934
 13.1668605678794925  1.1969872721205073  8.3789111921205066
  1.1969872721205073  3.5909619600000000  8.3789111921205066
  1.1969872721205073  1.1969872721205073 10.7728858800000005
 13.1668605678794925  3.5909619600000000 10.7728858800000005
 13.1668605678794925  1.1969872721205073 13.1668605678794908
  1.1969872721205073  3.5909619600000000 13.1668605678794908
  1.1969872721205073  5.9849366478794934 15.5608351121205093
 13.1668605678794925  8.3789111921205066 15.5608351121205093
 13.1668605678794925  5.9849366478794934  3.5909619600000000
  1.1969872721205073  8.3789111921205066  3.5909619600000000
  1.1969872721205073  5.9849366478794934  5.9849366478794934
 13.1668605678794925  8.3789111921205066  5.9849366478794934
 13.1668605678794925  5.9849366478794934  8.3789111921205066
  1.1969872721205073  8.3789111921205066  8.3789111921205066
  1.1969872721205073  5.9849366478794934 10.7728858800000005
 13.1668605678794925  8.3789111921205066 10.7728858800000005
 13.1668605678794925  5.9849366478794934 13.1668605678794908
  1.1969872721205073  8.3789111921205066 13.1668605678794908
  1.1969872721205073 10.7728858800000005 15.5608351121205093
 13.1668605678794925 13.1668605678794925 15.5608351121205093
 13.1668605678794925 10.7728858800000005  3.5909619600000000
  1.1969872721205073 13.1668605678794925  3.5909619600000000
  1.1969872721205073 10.7728858800000005  5.9849366478794934
 13.1668605678794925 13.1668605678794925  5.9849366478794934
 13.1668605678794925 10.7728858800000005  8.3789111921205066
  1.1969872721205073 13.1668605678794925  8.3789111921205066
  1.1969872721205073 10.7728858800000005 10.7728858800000005
 13.1668605678794925 13.1668605678794925 10.7728858800000005
 13.1668605678794925 10.7728858800000005 13.1668605678794908
  1.1969872721205073 13.1668605678794925 13.1668605678794908
  5.9849366478794934  1.1969872721205073 15.5608351121205093
  3.5909619600000000  3.5909619600000000 15.5608351121205093
  3.5909619600000000  1.1969872721205073  3.5909619600000000
  5.9849366478794934  3.5909619600000000  3.5909619600000000
  5.9849366478794934  1.1969872721205073  5.9849366478794934
  3.5909619600000000  3.5909619600000000  5.9849366478794934
  3.5909619600000000  1.1969872721205073  8.3789111921205066
  5.9849366478794934  3.5909619600000000  8.3789111921205066
  5.9849366478794934  1.1969872721205073 10.7728858800000005
  3.5909619600000000  3.5909619600000000 10.7728858800000005
  3.5909619600000000  1.1969872721205073 13.1668605678794908
  5.9849366478794934  3.5909619600000000 13.1668605678794908
  5.9849366478794934  5.9849366478794934 15.5608351121205093
  3.5909619600000000  8.3789111921205066 15.5608351121205093
  3.5909619600000000  5.9849366478794934  3.5909619600000000
  5.9849366478794934  8.3789111921205066  3.5909619600000000
  5.9849366478794934  5.9849366478794934  5.9849366478794934
  3.5909619600000000  8.3789111921205066  5.9849366478794934
  3.5909619600000000  5.9849366478794934  8.3789111921205066
  5.9849366478794934  8.3789111921205066  8.3789111921205066
  5.9849366478794934  5.9849366478794934 10.7728858800000005
  3.5909619600000000  8.3789111921205066 10.7728858800000005
  3.5909619600000000  5.9849366478794934 13.1668605678794908
  5.9849366478794934  8.3789111921205066 13.1668605678794908
  5.9849366478794934 10.7728858800000005 15.5608351121205093
  3.5909619600000000 13.1668605678794925 15.5608351121205093
  3.5909619600000000 10.7728858800000005  3.5909619600000000
  5.9849366478794934 13.1668605678794925  3.5909619600000000
  5.9849366478794934 10.7728858800000005  5.9849366478794934
  3.5909619600000000 13.1668605678794925  5.9849366478794934
  3.5909619600000000 10.7728858800000005  8.3789111921205066
  5.9849366478794934 13.1668605678794925  8.3789111921205066
  5.9849366478794934 10.7728858800000005 10.7728858800000005
  3.5909619600000000 13.1668605678794925 10.7728858800000005
  3.5909619600000000 10.7728858800000005 13.1668605678794908
  5.9849366478794934 13.1668605678794925 13.1668605678794908
 10.7728858800000005  1.1969872721205073 15.5608351121205093
  8.3789111921205066  3.5909619600000000 15.5608351121205093
  8.3789111921205066  1.1969872721205073  3.5909619600000000
 10.7728858800000005  3.5909619600000000  3.5909619600000000
 10.7728858800000005  1.1969872721205073  5.9849366478794934
  8.3789111921205066  3.5909619600000000  5.9849366478794934
  8.3789111921205066  1.1969872721205073  8.3789111921205066
 10.7728858800000005  3.5909619600000000  8.3789111921205066
 10.7728858800000005  1.1969872721205073 10.7728858800000005
  8.3789111921205066  3.5909619600000000 10.7728858800000005
  8.3789111921205066  1.1969872721205073 13.1668605678794908
 10.7728858800000005  3.5909619600000000 13.1668605678794908
 10.7728858800000005  5.9849366478794934 15.5608351121205093
  8.3789111921205066  8.3789111921205066 15.5608351121205093
  8.3789111921205066  5.9849366478794934  3.5909619600000000
 10.7728858800000005  8.3789111921205066  3.5909619600000000
 10.7728858800000005  5.9849366478794934  5.9849366478794934
  8.3789111921205066  8.3789111921205066  5.9849366478794934
  8.3789111921205066  5.9849366478794934  8.3789111921205066
 10.7728858800000005  8.3789111921205066  8.3789111921205066
 10.7728858800000005  5.9849366478794934 10.7728858800000005
  8.3789111921205066  8.3789111921205066 10.7728858800000005
  8.3789111921205066  5.9849366478794934 13.1668605678794908
 10.7728858800000005  8.3789111921205066 13.1668605678794908
 10.7728858800000005 10.7728858800000005 15.5608351121205093
  8.3789111921205066 13.1668605678794925 15.5608351121205093
  8.3789111921205066 10.7728858800000005  3.5909619600000000
 10.7728858800000005 13.1668605678794925  3.5909619600000000
 10.7728858800000005 10.7728858800000005  5.9849366478794934
  8.3789111921205066 13.1668605678794925  5.9849366478794934
  8.3789111921205066 10.7728858800000005  8.3789111921205066
 10.7728858800000005 13.1668605678794925  8.3789111921205066
 10.7728858800000005 10.7728858800000005 10.7728858800000005
  8.3789111921205066 13.1668605678794925 10.7728858800000005
  8.3789111921205066 10.7728858800000005 13.1668605678794908
 10.7728858800000005 13.1668605678794925 13.1668605678794908
  0.0000000000000000  4.7879492321205070  4.7879492321205070
  2.3939746878794925  2.3939746878794925 16.7578225278794903
  0.0000000000000000  4.7879492321205070  9.5758986078794930
  2.3939746878794925  2.3939746878794925  7.1819239200000000
  0.0000000000000000  4.7879492321205070 14.3638478400000000
  2.3939746878794925  2.3939746878794925 11.9698731521205062
  0.0000000000000000  9.5758986078794930  4.7879492321205070
  2.3939746878794925  7.1819239199999991 16.7578225278794903
  0.0000000000000000  9.5758986078794930  9.5758986078794930
  2.3939746878794925  7.1819239199999991  7.1819239200000000
  0.0000000000000000  9.5758986078794930 14.3638478400000000
  2.3939746878794925  7.1819239199999991 11.9698731521205062
  0.0000000000000000  0.0000000000000000  4.7879492321205070
  2.3939746878794925 11.9698731521205062 16.7578225278794903
  0.0000000000000000  0.0000000000000000  9.5758986078794930
  2.3939746878794925 11.9698731521205062  7.1819239200000000
  0.0000000000000000  0.0000000000000000 14.3638478400000000
  2.3939746878794925 11.9698731521205062 11.9698731521205062
  4.7879492321205070  4.7879492321205070  4.7879492321205070
  7.1819239199999991  2.3939746878794925 16.7578225278794903
  4.7879492321205070  4.7879492321205070  9.5758986078794930
  7.1819239199999991  2.3939746878794925  7.1819239200000000
  4.7879492321205070  4.7879492321205070 14.3638478400000000
  7.1819239199999991  2.3939746878794925 11.9698731521205062
  4.7879492321205070  9.5758986078794930  4.7879492321205070
  7.1819239199999991  7.1819239199999991 16.7578225278794903
  4.7879492321205070  9.5758986078794930  9.5758986078794930
  7.1819239199999991  7.1819239199999991  7.1819239200000000
  4.7879492321205070  9.5758986078794930 14.3638478400000000
  7.1819239199999991  7.1819239199999991 11.9698731521205062
  4.7879492321205070  0.0000000000000000  4.7879492321205070
  7.1819239199999991 11.9698731521205062 16.7578225278794903
  4.7879492321205070  0.0000000000000000  9.5758986078794930
  7.1819239199999991 11.9698731521205062  7.1819239200000000
  4.7879492321205070  0.0000000000000000 14.3638478400000000
  7.1819239199999991 11.9698731521205062 11.9698731521205062
  9.5758986078794930  4.7879492321205070  4.7879492321205070
 11.9698731521205062  2.3939746878794925 16.7578225278794903
  9.5758986078794930  4.7879492321205070  9.5758986078794930
 11.9698731521205062  2.3939746878794925  7.1819239200000000
  9.5758986078794930  4.7879492321205070 14.3638478400000000
 11.9698731521205062  2.3939746878794925 11.9698731521205062
  9.5758986078794930  9.5758986078794930  4.7879492321205070
 11.9698731521205062  7.1819239199999991 16.7578225278794903
  9.5758986078794930  9.5758986078794930  9.5758986078794930
 11.9698731521205062  7.1819239199999991  7.1819239200000000
  9.5758986078794930  9.5758986078794930 14.3638478400000000
 11.9698731521205062  7.1819239199999991 11.9698731521205062
  9.5758986078794930  0.0000000000000000  4.7879492321205070
 11.9698731521205062 11.9698731521205062 16.7578225278794903
  9.5758986078794930  0.0000000000000000  9.5758986078794930
 11.9698731521205062 11.9698731521205062  7.1819239200000000
  9.5758986078794930  0.0000000000000000 14.3638478400000000
 11.9698731521205062 11.9698731521205062 11.9698731521205062
