# Supplementary material for: Benchmarking DFT Accuracy in Predicting O 1s Binding Energies on Metals
Source: J Phys Chem C Nanomater Interfaces. 2025 Oct 8;129(42):19199–206. doi: 10.1021/acs.jpcc.5c05986 (PMC12557369; doi:10.1021/acs.jpcc.5c05986)
Supplement: Supplementary file 3 [file jp5c05986_si_003.zip › Structures for BEs/13 - Pd(11) 2x2/POSCAR_1O_Pd_2x2_relax_CL_JS_16]

Pd  O Pd  O Pd  O Pd  O 
 1.0000000000000000
    11.0718769199999993    0.0000000000000000    0.0000000000000000
     5.5359384599999997    9.5885261400000008    0.0000000000000000
     0.0000000000000000    0.0000000000000000   22.6003714500000008
 Pd  O   Pd  O   Pd  O   Pd  O  
  16   1  16   1  16   1  16   1
Selective dynamics
Cartesian
  4.1912200350592421  2.4296099825119311 22.6567898872692055   T   T   T
 11.0716192220646867  0.0097968848130222 22.5558914329455433   T   T   T
 12.4168184432606949  2.4296099825119311 22.6601214080246542   T   T   T
  8.3039692496356743  9.5534330931802138 22.6597213814499909   T   T   T
  5.5357599259846646  3.2024899678130052 20.4135299020114012   T   T   T
  1.3876099903786847  0.8070200285078053 20.3248898891622147   T   T   T
  4.1475399859064570  0.8067999718328922 20.3240398891919796   T   T   T
  2.7674099894967705  3.1968100125834531 20.3242900753039315   T   T   T
 12.4558684549230758  3.9952200240438449 18.0803000980482871   F   F   F
  2.7679700603907689  1.5980900232080275 18.0803000980482871   F   F   F
  4.1519599898916901  3.9952200240438449 18.0803000980482871   F   F   F
 11.0718785254221519  1.5980900232080275 18.0803000980482871   F   F   F
  4.1519499698430780  2.3971300008358178 15.8202600149999988   F   F   F
  0.0000000000000000  0.0000000000000000 15.8202600149999988   F   F   F
  1.3839900402196907  2.3971300008358178 15.8202600149999988   F   F   F
  2.7679700050313842  0.0000000000000000 15.8202600149999988   F   F   F
  2.7696199914893871  1.6090299562221992 23.7814313793938226   T   T   T
  6.9591892650592415  7.2238730525119319 22.6567898872692055   T   T   T
 13.8395884520646870  4.8040599548130229 22.5558914329455433   T   T   T
 15.1847876732606952  7.2238730525119319 22.6601214080246542   T   T   T
  5.5360000196356749  4.7591700231802143 22.6597213814499909   T   T   T
  8.3037291559846640  7.9967530378130052 20.4135299020114012   T   T   T
  4.1555792203786845  5.6012830985078050 20.3248898891622147   T   T   T
  6.9155092159064573  5.6010630418328926 20.3240398891919796   T   T   T
  5.5353792194967699  7.9910730825834531 20.3242900753039315   T   T   T
 15.2238376849230761  8.7894830940438453 18.0803000980482871   F   F   F
  5.5359392903907683  6.3923530932080279 18.0803000980482871   F   F   F
  6.9199292198916904  8.7894830940438453 18.0803000980482871   F   F   F
 13.8398477554221522  6.3923530932080279 18.0803000980482871   F   F   F
  6.9199191998430774  7.1913930708358178 15.8202600149999988   F   F   F
  2.7679692299999994  4.7942630699999995 15.8202600149999988   F   F   F
  4.1519592702196908  7.1913930708358178 15.8202600149999988   F   F   F
  5.5359392350313836  4.7942630699999995 15.8202600149999988   F   F   F
  5.5375892214893874  6.4032930262221992 23.7814313793938226   T   T   T
  9.7271584950592409  2.4296099825119311 22.6567898872692055   T   T   T
  5.5356807620646862  0.0097968848130222 22.5558914329455433   T   T   T
  6.8808799832606962  2.4296099825119311 22.6601214080246542   T   T   T
 13.8399077096356748  9.5534330931802138 22.6597213814499909   T   T   T
 11.0716983859846643  3.2024899678130052 20.4135299020114012   T   T   T
  6.9235484503786848  0.8070200285078053 20.3248898891622147   T   T   T
  9.6834784459064576  0.8067999718328922 20.3240398891919796   T   T   T
  8.3033484494967702  3.1968100125834531 20.3242900753039315   T   T   T
  6.9199299949230735  3.9952200240438449 18.0803000980482871   F   F   F
  8.3039085203907685  1.5980900232080275 18.0803000980482871   F   F   F
  9.6878984498916907  3.9952200240438449 18.0803000980482871   F   F   F
  5.5359400654221531  1.5980900232080275 18.0803000980482871   F   F   F
  9.6878884298430776  2.3971300008358178 15.8202600149999988   F   F   F
  5.5359384599999988  0.0000000000000000 15.8202600149999988   F   F   F
  6.9199285002196902  2.3971300008358178 15.8202600149999988   F   F   F
  8.3039084650313839  0.0000000000000000 15.8202600149999988   F   F   F
  8.3055584514893877  1.6090299562221992 23.7814313793938226   T   T   T
 12.4951277250592412  7.2238730525119319 22.6567898872692055   T   T   T
  8.3036499920646865  4.8040599548130229 22.5558914329455433   T   T   T
  9.6488492132606964  7.2238730525119319 22.6601214080246542   T   T   T
 11.0719384796356763  4.7591700231802143 22.6597213814499909   T   T   T
 13.8396676159846628  7.9967530378130052 20.4135299020114012   T   T   T
  9.6915176803786842  5.6012830985078050 20.3248898891622147   T   T   T
 12.4514476759064578  5.6010630418328926 20.3240398891919796   T   T   T
 11.0713176794967687  7.9910730825834531 20.3242900753039315   T   T   T
  9.6878992249230738  8.7894830940438453 18.0803000980482871   F   F   F
 11.0718777503907688  6.3923530932080279 18.0803000980482871   F   F   F
 12.4558676798916892  8.7894830940438453 18.0803000980482871   F   F   F
  8.3039092954221534  6.3923530932080279 18.0803000980482871   F   F   F
 12.4558576598430761  7.1913930708358178 15.8202600149999988   F   F   F
  8.3039076899999991  4.7942630699999995 15.8202600149999988   F   F   F
  9.6878977302196905  7.1913930708358178 15.8202600149999988   F   F   F
 11.0718776950313824  4.7942630699999995 15.8202600149999988   F   F   F
 11.0735276814893879  6.4032930262221992 23.7814313793938226   T   T   T
