# Supplementary material for: Benchmarking DFT Accuracy in Predicting O 1s Binding Energies on Metals
Source: J Phys Chem C Nanomater Interfaces. 2025 Oct 8;129(42):19199–206. doi: 10.1021/acs.jpcc.5c05986 (PMC12557369; doi:10.1021/acs.jpcc.5c05986)
Supplement: Supplementary file 3 [file jp5c05986_si_003.zip › Structures for BEs/14 - Pd(110) c(2x4)/POSCAR_Pd110_O_c2x4_1x2x1_CL_JS_0]

 O Pd 
 1.0000000000000000
    15.6422799999999995    0.0000000000000000    0.0000000000000000
     0.0000000000000000   11.0607622600000006    0.0000000000000000
     0.0000000000000000    0.0000000000000000   32.1477858499999982
 O   Pd 
   8  72
Selective dynamics
Cartesian
  3.3153135149275998  2.7670995419584532 19.9327450055140005   T   T   T
  8.4125519254940002  2.7555154950359331 19.9333034125542170   T   T   T
 11.1770144162359983 11.0510273513121078 19.9441201780591690   T   T   T
  0.5483107179136000  0.0020992220693254 19.9452919648533999   T   T   T
  3.3153135149275998  8.2974806719584535 19.9327450055140005   T   T   T
  8.4125519254940002  8.2858966250359334 19.9333034125542170   T   T   T
 11.1770144162359983  5.5206462213121066 19.9441201780591690   T   T   T
  0.5483107179136000  5.5324803520693253 19.9452919648533999   T   T   T
  1.9552849999999999  1.3825952825000001 14.0000000395177633   F   F   F
  0.0000000000000000  0.0000000000000000 15.3825952965059205   F   F   F
  1.9512361522448001  1.3832070532606007 16.7747252652993311   T   T   T
 15.5494918721135988 11.0606789724601828 18.0909645989923575   T   T   T
  1.9552849999999999  9.6781669775000001 14.0000000395177633   F   F   F
  0.0000000000000000  2.7651905650000002 15.3825952965059205   F   F   F
  1.9512289567959999  9.6777690112738846 16.7747387673693886   T   T   T
  0.0098657424188000  2.7649958955842240 18.1506048498234200   T   T   T
  5.8658549999999998  1.3825952825000001 14.0000000395177633   F   F   F
  3.9105699999999999  0.0000000000000000 15.3825952965059205   F   F   F
  5.8650419142855998  1.3595731907167909 16.7930244279608658   T   T   T
  3.8789250418687997  0.0001481036066614 18.1556629824490585   T   T   T
  5.8658549999999998  9.6781669775000001 14.0000000395177633   F   F   F
  3.9105699999999999  2.7651905650000002 15.3825952965059205   F   F   F
  5.8653225367888000  9.6992344113766222 16.7931382311227750   T   T   T
  3.9920612732703997  2.7651497507872609 18.0908893731734715   T   T   T
  9.7764249999999997  1.3825952825000001 14.0000000395177633   F   F   F
  7.8211399999999989  0.0000000000000000 15.3825952965059205   F   F   F
  9.7791527007863994  1.3807612975096695 16.7735971994938531   T   T   T
  7.8506660548823994 11.0570740488244041 18.1530410090351353   T   T   T
  9.7764249999999997  9.6781669775000001 14.0000000395177633   F   F   F
  7.8211399999999989  2.7651905650000002 15.3825952965059205   F   F   F
  9.7792603196727992  9.6755717908509364 16.7738331642419922   T   T   T
  7.7376594979819995  2.7619364887431082 18.0907845713916018   T   T   T
 13.6869949999999996  1.3825952825000001 14.0000000395177633   F   F   F
 11.7317099999999996  0.0000000000000000 15.3825952965059205   F   F   F
 13.6856214513931995  1.4017073948242993 16.7852433778737336   T   T   T
 11.8227125616243995 11.0565527550990907 18.0915673699770494   T   T   T
 13.6869949999999996  9.6781669775000001 14.0000000395177633   F   F   F
 11.7317099999999996  2.7651905650000002 15.3825952965059205   F   F   F
 13.6860744518219981  9.6562962004604351 16.7853491440891780   T   T   T
 11.7178431187799994  2.7604735923266008 18.1477861319600962   T   T   T
  1.9324666676272000  1.3839753338071803 19.7554165328539710   T   T   T
  9.7936193070215989  1.3719348092261896 19.7531993000638941   T   T   T
  9.7945159225111986  9.6687979588276676 19.7534571253064115   T   T   T
  1.9328547525939999  9.6811772745566813 19.7550490836617030   T   T   T
  1.9552849999999999  6.9129764125000008 14.0000000395177633   F   F   F
  0.0000000000000000  5.5303811299999994 15.3825952965059205   F   F   F
  1.9512361522448001  6.9135881832606012 16.7747252652993311   T   T   T
 15.5494918721135988  5.5302978424601825 18.0909645989923575   T   T   T
  1.9552849999999999  4.1477858474999998 14.0000000395177633   F   F   F
  0.0000000000000000  8.2955716949999996 15.3825952965059205   F   F   F
  1.9512289567959999  4.1473878812738851 16.7747387673693886   T   T   T
  0.0098657424188000  8.2953770255842247 18.1506048498234200   T   T   T
  5.8658549999999998  6.9129764125000008 14.0000000395177633   F   F   F
  3.9105699999999999  5.5303811299999994 15.3825952965059205   F   F   F
  5.8650419142855998  6.8899543207167913 16.7930244279608658   T   T   T
  3.8789250418687997  5.5305292336066616 18.1556629824490585   T   T   T
  5.8658549999999998  4.1477858474999998 14.0000000395177633   F   F   F
  3.9105699999999999  8.2955716949999996 15.3825952965059205   F   F   F
  5.8653225367888000  4.1688532813766219 16.7931382311227750   T   T   T
  3.9920612732703997  8.2955308807872612 18.0908893731734715   T   T   T
  9.7764249999999997  6.9129764125000008 14.0000000395177633   F   F   F
  7.8211399999999989  5.5303811299999994 15.3825952965059205   F   F   F
  9.7791527007863994  6.9111424275096693 16.7735971994938531   T   T   T
  7.8506660548823994  5.5266929188244029 18.1530410090351353   T   T   T
  9.7764249999999997  4.1477858474999998 14.0000000395177633   F   F   F
  7.8211399999999989  8.2955716949999996 15.3825952965059205   F   F   F
  9.7792603196727992  4.1451906608509361 16.7738331642419922   T   T   T
  7.7376594979819995  8.2923176187431089 18.0907845713916018   T   T   T
 13.6869949999999996  6.9129764125000008 14.0000000395177633   F   F   F
 11.7317099999999996  5.5303811299999994 15.3825952965059205   F   F   F
 13.6856214513931995  6.9320885248242998 16.7852433778737336   T   T   T
 11.8227125616243995  5.5261716250990895 18.0915673699770494   T   T   T
 13.6869949999999996  4.1477858474999998 14.0000000395177633   F   F   F
 11.7317099999999996  8.2955716949999996 15.3825952965059205   F   F   F
 13.6860744518219981  4.1259150704604348 16.7853491440891780   T   T   T
 11.7178431187799994  8.2908547223265998 18.1477861319600962   T   T   T
  1.9324666676272000  6.9143564638071808 19.7554165328539710   T   T   T
  9.7936193070215989  6.9023159392261899 19.7531993000638941   T   T   T
  9.7945159225111986  4.1384168288276673 19.7534571253064115   T   T   T
  1.9328547525939999  4.1507961445566819 19.7550490836617030   T   T   T
