# Supplementary material for: Benchmarking DFT Accuracy in Predicting O 1s Binding Energies on Metals
Source: J Phys Chem C Nanomater Interfaces. 2025 Oct 8;129(42):19199–206. doi: 10.1021/acs.jpcc.5c05986 (PMC12557369; doi:10.1021/acs.jpcc.5c05986)
Supplement: Supplementary file 3 [file jp5c05986_si_003.zip › Structures for BEs/15 - Pd5O4/POSCAR_Pd4O5_1x2x1_CL_JS_0]

 O Pd 
 1.0000000000000000
     5.5303811300000003    4.7894505499999998    0.0000000000000000
   -11.0607622600000006    9.5789010999999995    0.0000000000000000
     0.0000000000000000    0.0000000000000000   34.7733059299999994
 O   Pd 
   8  74
Selective dynamics
Cartesian
 -2.7678036147801137  4.6390604137893403 22.9189405860442115   T   T   T
 -2.9797746067060733  9.3867803853581790 22.9186328422867334   T   T   T
 -0.0743781511211816  7.4579622272819588 23.5240051502857561   T   T   T
 -5.6808164559534307  6.5654957723224312 23.5894579008386174   T   T   T
 -8.2981847447801123  9.4285109637893392 22.9189405860442115   T   T   T
  2.5506065232939266  4.5973298353581784 22.9186328422867334   T   T   T
 -5.6047592811211819 12.2474127772819550 23.5240051502857561   T   T   T
 -0.1504353259534307  1.7760452223224310 23.5894579008386174   T   T   T
 -4.1429844812105561  3.9681234803673151 18.5114212775522375   T   T   T
 -4.1477859028038120  5.5876923242981684 16.2577685362248268   F   F   F
 -2.7786239160685815  6.3450657649476927 18.5102807131177336   T   T   T
 -2.7651906203038115  3.1929670492981685 16.2577685362248268   F   F   F
 -1.3874163369462664  3.9922510080360167 18.5340736522342198   T   T   T
 -2.7651905649999997  4.7894505499999998 14.0000000264075428   F   F   F
 -1.3825953378038118  5.5876923242981684 16.2577685362248268   F   F   F
 -0.0070836992779832  6.3562852444390892 18.5130636207913106   T   T   T
 -2.8162350979689195  4.7480978592172338 20.8888728994524584   T   T   T
 -1.3825952824999996  7.1841758249999996 14.0000000264075428   F   F   F
 -0.0000000553038113  7.9824175992981683 16.2577685362248268   F   F   F
 -1.3904758543950049  7.1872659784948603 20.7199285312568477   T   T   T
 -5.5396886508341678  6.3689070271570207 18.4784387968776329   T   T   T
 -6.9129764124999999  7.1841758249999996 14.0000000264075428   F   F   F
 -5.5303811853038116  7.9824175992981683 16.2577685362248268   F   F   F
 -4.1613488307022681  8.7812316650425561 18.5303170919946005   T   T   T
 -6.9149943379667143  7.1217093204126156 20.7057705797474476   T   T   T
 -0.0000000000000004  4.7894505499999998 14.0000000264075428   F   F   F
 -4.1477859028038111 10.3771428742981691 16.2577685362248268   F   F   F
 -2.7653567529529566 11.1346998466927705 18.5104448431217250   T   T   T
 -0.0177488180719427  4.7626822629815440 20.8914120462514674   T   T   T
  1.3825952824999996  7.1841758249999996 14.0000000264075428   F   F   F
  1.3684031078365715  7.1842293710571496 20.7190181661075989   T   T   T
 -5.5303811299999994  4.7894505499999989 14.0000000264075428   F   F   F
 -0.0139339611684681  9.5535156231443423 20.7421413713518703   T   T   T
 -4.1477858475000007  7.1841758249999987 14.0000000264075428   F   F   F
 -2.7651906203038115  7.9824175992981701 16.2577685362248268   F   F   F
 -1.4058937274282766  8.7585057221828091 18.5155544326950761   T   T   T
 -4.1554372404009783  7.1272484157626996 20.7037544234696291   T   T   T
 -2.7651905650000010  9.5789010999999995 14.0000000264075428   F   F   F
 -1.3825953378038109 10.3771428742981691 16.2577685362248268   F   F   F
 -2.7527985846981977  9.5314847253484061 20.8949985650250873   T   T   T
 -1.4937362550561772  6.1275933390765891 23.1615522028525262   T   T   T
  1.3600791652863755  6.1477805378833015 23.1652103546363612   T   T   T
 -7.1235974383921272  7.8654061976495813 23.2093644553070959   T   T   T
 -4.2655958513570322  7.8997156661370322 23.1896476431117300   T   T   T
 -0.1094023313365273  9.4097318634443283 23.3344993262937379   T   T   T
 -9.6733656112105564  8.7575740303673140 18.5114212775522375   T   T   T
 -9.6781670328038114 10.3771428742981655 16.2577685362248268   F   F   F
 -8.3090050460685809 11.1345163149476907 18.5102807131177336   T   T   T
 -8.2955717503038127  7.9824175992981701 16.2577685362248268   F   F   F
 -6.9177974669462650  8.7817015580360156 18.5340736522342198   T   T   T
 -8.2955716949999996  9.5789010999999995 14.0000000264075428   F   F   F
 -6.9129764678038121 10.3771428742981673 16.2577685362248268   F   F   F
 -5.5374648292779831 11.1457357944390889 18.5130636207913106   T   T   T
 -8.3466162279689193  9.5375484092172353 20.8888728994524584   T   T   T
 -6.9129764125000008 11.9736263749999985 14.0000000264075428   F   F   F
 -5.5303811853038125 12.7718681492981680 16.2577685362248268   F   F   F
 -6.9208569843950052 11.9767165284948618 20.7199285312568477   T   T   T
 -0.0093075208341674  1.5794564771570210 18.4784387968776329   T   T   T
 -1.3825952824999999  2.3947252749999999 14.0000000264075428   F   F   F
 -0.0000000553038111  3.1929670492981685 16.2577685362248268   F   F   F
  1.3690322992977320  3.9917811150425564 18.5303170919946005   T   T   T
 -1.3846132079667144  2.3322587704126136 20.7057705797474476   T   T   T
 -5.5303811300000003  9.5789010999999995 14.0000000264075428   F   F   F
  1.3825952271961888  5.5876923242981675 16.2577685362248268   F   F   F
  2.7650243770470433  6.3452492966927680 18.5104448431217250   T   T   T
 -5.5481299480719430  9.5521328129815437 20.8914120462514674   T   T   T
 -4.1477858475000007 11.9736263749999985 14.0000000264075428   F   F   F
 -4.1619780221634279 11.9736799210571476 20.7190181661075989   T   T   T
  0.0000000000000000  0.0000000000000000 14.0000000264075428   F   F   F
 -5.5443150911684693 14.3429661731443439 20.7421413713518703   T   T   T
  1.3825952824999999  2.3947252749999999 14.0000000264075428   F   F   F
  2.7651905096961884  3.1929670492981677 16.2577685362248268   F   F   F
  4.1244874025717246  3.9690551721828062 18.5155544326950761   T   T   T
  1.3749438895990225  2.3377978657626999 20.7037544234696291   T   T   T
  2.7651905649999997  4.7894505499999998 14.0000000264075428   F   F   F
  4.1477857921961903  5.5876923242981675 16.2577685362248268   F   F   F
  2.7775825453018035  4.7420341753484063 20.8949985650250873   T   T   T
 -7.0241173850561784 10.9170438890765897 23.1615522028525262   T   T   T
 -4.1703019647136248 10.9372310878833012 23.1652103546363612   T   T   T
 -1.5932163083921269  3.0759556476495797 23.2093644553070959   T   T   T
  1.2647852786429672  3.1102651161370325 23.1896476431117300   T   T   T
 -5.6397834613365276 14.1991824134443299 23.3344993262937379   T   T   T
