# Supplementary material for: Benchmarking DFT Accuracy in Predicting O 1s Binding Energies on Metals
Source: J Phys Chem C Nanomater Interfaces. 2025 Oct 8;129(42):19199–206. doi: 10.1021/acs.jpcc.5c05986 (PMC12557369; doi:10.1021/acs.jpcc.5c05986)
Supplement: Supplementary file 3 [file jp5c05986_si_003.zip › Structures for BEs/16 - PdO/POSCAR_PdO_Bulk_4x4x3_CL_JS_0]

 O Pd 
 1.0000000000000000
    12.1044464000000005    0.0000000000000000    0.0000000000000000
     0.0000000000000000   12.1044464000000005    0.0000000000000000
     0.0000000000000000    0.0000000000000000   16.2808929300000003
 O   Pd 
  96  96
Cartesian
  0.0000000000000000  0.0000000000000000 14.9241519067696427
  0.0000000000000000  0.0000000000000000 17.6376339532303597
  0.0000000000000000  0.0000000000000000  4.0702232325000001
  0.0000000000000000  0.0000000000000000  6.7837054417696434
  0.0000000000000000  0.0000000000000000  9.4971874882303560
  0.0000000000000000  0.0000000000000000 12.2106696975000002
  0.0000000000000000  3.0261116000000001 14.9241519067696427
  0.0000000000000000  3.0261116000000001 17.6376339532303597
  0.0000000000000000  3.0261116000000001  4.0702232325000001
  0.0000000000000000  3.0261116000000001  6.7837054417696434
  0.0000000000000000  3.0261116000000001  9.4971874882303560
  0.0000000000000000  3.0261116000000001 12.2106696975000002
  0.0000000000000000  6.0522231999999994 14.9241519067696427
  0.0000000000000000  6.0522231999999994 17.6376339532303597
  0.0000000000000000  6.0522231999999994  4.0702232325000001
  0.0000000000000000  6.0522231999999994  6.7837054417696434
  0.0000000000000000  6.0522231999999994  9.4971874882303560
  0.0000000000000000  6.0522231999999994 12.2106696975000002
  0.0000000000000000  9.0783348000000004 14.9241519067696427
  0.0000000000000000  9.0783348000000004 17.6376339532303597
  0.0000000000000000  9.0783348000000004  4.0702232325000001
  0.0000000000000000  9.0783348000000004  6.7837054417696434
  0.0000000000000000  9.0783348000000004  9.4971874882303560
  0.0000000000000000  9.0783348000000004 12.2106696975000002
  3.0261116000000001  0.0000000000000000 14.9241519067696427
  3.0261116000000001  0.0000000000000000 17.6376339532303597
  3.0261116000000001  0.0000000000000000  4.0702232325000001
  3.0261116000000001  0.0000000000000000  6.7837054417696434
  3.0261116000000001  0.0000000000000000  9.4971874882303560
  3.0261116000000001  0.0000000000000000 12.2106696975000002
  3.0261116000000001  3.0261116000000001 14.9241519067696427
  3.0261116000000001  3.0261116000000001 17.6376339532303597
  3.0261116000000001  3.0261116000000001  4.0702232325000001
  3.0261116000000001  3.0261116000000001  6.7837054417696434
  3.0261116000000001  3.0261116000000001  9.4971874882303560
  3.0261116000000001  3.0261116000000001 12.2106696975000002
  3.0261116000000001  6.0522231999999994 14.9241519067696427
  3.0261116000000001  6.0522231999999994 17.6376339532303597
  3.0261116000000001  6.0522231999999994  4.0702232325000001
  3.0261116000000001  6.0522231999999994  6.7837054417696434
  3.0261116000000001  6.0522231999999994  9.4971874882303560
  3.0261116000000001  6.0522231999999994 12.2106696975000002
  3.0261116000000001  9.0783348000000004 14.9241519067696427
  3.0261116000000001  9.0783348000000004 17.6376339532303597
  3.0261116000000001  9.0783348000000004  4.0702232325000001
  3.0261116000000001  9.0783348000000004  6.7837054417696434
  3.0261116000000001  9.0783348000000004  9.4971874882303560
  3.0261116000000001  9.0783348000000004 12.2106696975000002
  6.0522231999999994  0.0000000000000000 14.9241519067696427
  6.0522231999999994  0.0000000000000000 17.6376339532303597
  6.0522231999999994  0.0000000000000000  4.0702232325000001
  6.0522231999999994  0.0000000000000000  6.7837054417696434
  6.0522231999999994  0.0000000000000000  9.4971874882303560
  6.0522231999999994  0.0000000000000000 12.2106696975000002
  6.0522231999999994  3.0261116000000001 14.9241519067696427
  6.0522231999999994  3.0261116000000001 17.6376339532303597
  6.0522231999999994  3.0261116000000001  4.0702232325000001
  6.0522231999999994  3.0261116000000001  6.7837054417696434
  6.0522231999999994  3.0261116000000001  9.4971874882303560
  6.0522231999999994  3.0261116000000001 12.2106696975000002
  6.0522231999999994  6.0522231999999994 14.9241519067696427
  6.0522231999999994  6.0522231999999994 17.6376339532303597
  6.0522231999999994  6.0522231999999994  4.0702232325000001
  6.0522231999999994  6.0522231999999994  6.7837054417696434
  6.0522231999999994  6.0522231999999994  9.4971874882303560
  6.0522231999999994  6.0522231999999994 12.2106696975000002
  6.0522231999999994  9.0783348000000004 14.9241519067696427
  6.0522231999999994  9.0783348000000004 17.6376339532303597
  6.0522231999999994  9.0783348000000004  4.0702232325000001
  6.0522231999999994  9.0783348000000004  6.7837054417696434
  6.0522231999999994  9.0783348000000004  9.4971874882303560
  6.0522231999999994  9.0783348000000004 12.2106696975000002
  9.0783348000000004  0.0000000000000000 14.9241519067696427
  9.0783348000000004  0.0000000000000000 17.6376339532303597
  9.0783348000000004  0.0000000000000000  4.0702232325000001
  9.0783348000000004  0.0000000000000000  6.7837054417696434
  9.0783348000000004  0.0000000000000000  9.4971874882303560
  9.0783348000000004  0.0000000000000000 12.2106696975000002
  9.0783348000000004  3.0261116000000001 14.9241519067696427
  9.0783348000000004  3.0261116000000001 17.6376339532303597
  9.0783348000000004  3.0261116000000001  4.0702232325000001
  9.0783348000000004  3.0261116000000001  6.7837054417696434
  9.0783348000000004  3.0261116000000001  9.4971874882303560
  9.0783348000000004  3.0261116000000001 12.2106696975000002
  9.0783348000000004  6.0522231999999994 14.9241519067696427
  9.0783348000000004  6.0522231999999994 17.6376339532303597
  9.0783348000000004  6.0522231999999994  4.0702232325000001
  9.0783348000000004  6.0522231999999994  6.7837054417696434
  9.0783348000000004  6.0522231999999994  9.4971874882303560
  9.0783348000000004  6.0522231999999994 12.2106696975000002
  9.0783348000000004  9.0783348000000004 14.9241519067696427
  9.0783348000000004  9.0783348000000004 17.6376339532303597
  9.0783348000000004  9.0783348000000004  4.0702232325000001
  9.0783348000000004  9.0783348000000004  6.7837054417696434
  9.0783348000000004  9.0783348000000004  9.4971874882303560
  9.0783348000000004  9.0783348000000004 12.2106696975000002
 10.5913906000000004  0.0000000000000000 18.9943751392696427
  0.0000000000000000 10.5913906000000004 16.2808929300000003
 10.5913906000000004  0.0000000000000000  8.1404464650000001
  0.0000000000000000 10.5913906000000004  5.4269642557303568
 10.5913906000000004  0.0000000000000000 13.5674107207303543
  0.0000000000000000 10.5913906000000004 10.8539286742696444
 10.5913906000000004  3.0261116000000001 18.9943751392696427
  0.0000000000000000  1.5130558000000001 16.2808929300000003
 10.5913906000000004  3.0261116000000001  8.1404464650000001
  0.0000000000000000  1.5130558000000001  5.4269642557303568
 10.5913906000000004  3.0261116000000001 13.5674107207303543
  0.0000000000000000  1.5130558000000001 10.8539286742696444
 10.5913906000000004  6.0522231999999994 18.9943751392696427
  0.0000000000000000  4.5391674000000002 16.2808929300000003
 10.5913906000000004  6.0522231999999994  8.1404464650000001
  0.0000000000000000  4.5391674000000002  5.4269642557303568
 10.5913906000000004  6.0522231999999994 13.5674107207303543
  0.0000000000000000  4.5391674000000002 10.8539286742696444
 10.5913906000000004  9.0783348000000004 18.9943751392696427
  0.0000000000000000  7.5652790000000003 16.2808929300000003
 10.5913906000000004  9.0783348000000004  8.1404464650000001
  0.0000000000000000  7.5652790000000003  5.4269642557303568
 10.5913906000000004  9.0783348000000004 13.5674107207303543
  0.0000000000000000  7.5652790000000003 10.8539286742696444
  1.5130558000000001  0.0000000000000000 18.9943751392696427
  3.0261116000000001 10.5913906000000004 16.2808929300000003
  1.5130558000000001  0.0000000000000000  8.1404464650000001
  3.0261116000000001 10.5913906000000004  5.4269642557303568
  1.5130558000000001  0.0000000000000000 13.5674107207303543
  3.0261116000000001 10.5913906000000004 10.8539286742696444
  1.5130558000000001  3.0261116000000001 18.9943751392696427
  3.0261116000000001  1.5130558000000001 16.2808929300000003
  1.5130558000000001  3.0261116000000001  8.1404464650000001
  3.0261116000000001  1.5130558000000001  5.4269642557303568
  1.5130558000000001  3.0261116000000001 13.5674107207303543
  3.0261116000000001  1.5130558000000001 10.8539286742696444
  1.5130558000000001  6.0522231999999994 18.9943751392696427
  3.0261116000000001  4.5391674000000002 16.2808929300000003
  1.5130558000000001  6.0522231999999994  8.1404464650000001
  3.0261116000000001  4.5391674000000002  5.4269642557303568
  1.5130558000000001  6.0522231999999994 13.5674107207303543
  3.0261116000000001  4.5391674000000002 10.8539286742696444
  1.5130558000000001  9.0783348000000004 18.9943751392696427
  3.0261116000000001  7.5652790000000003 16.2808929300000003
  1.5130558000000001  9.0783348000000004  8.1404464650000001
  3.0261116000000001  7.5652790000000003  5.4269642557303568
  1.5130558000000001  9.0783348000000004 13.5674107207303543
  3.0261116000000001  7.5652790000000003 10.8539286742696444
  4.5391674000000002  0.0000000000000000 18.9943751392696427
  6.0522231999999994 10.5913906000000004 16.2808929300000003
  4.5391674000000002  0.0000000000000000  8.1404464650000001
  6.0522231999999994 10.5913906000000004  5.4269642557303568
  4.5391674000000002  0.0000000000000000 13.5674107207303543
  6.0522231999999994 10.5913906000000004 10.8539286742696444
  4.5391674000000002  3.0261116000000001 18.9943751392696427
  6.0522231999999994  1.5130558000000001 16.2808929300000003
  4.5391674000000002  3.0261116000000001  8.1404464650000001
  6.0522231999999994  1.5130558000000001  5.4269642557303568
  4.5391674000000002  3.0261116000000001 13.5674107207303543
  6.0522231999999994  1.5130558000000001 10.8539286742696444
  4.5391674000000002  6.0522231999999994 18.9943751392696427
  6.0522231999999994  4.5391674000000002 16.2808929300000003
  4.5391674000000002  6.0522231999999994  8.1404464650000001
  6.0522231999999994  4.5391674000000002  5.4269642557303568
  4.5391674000000002  6.0522231999999994 13.5674107207303543
  6.0522231999999994  4.5391674000000002 10.8539286742696444
  4.5391674000000002  9.0783348000000004 18.9943751392696427
  6.0522231999999994  7.5652790000000003 16.2808929300000003
  4.5391674000000002  9.0783348000000004  8.1404464650000001
  6.0522231999999994  7.5652790000000003  5.4269642557303568
  4.5391674000000002  9.0783348000000004 13.5674107207303543
  6.0522231999999994  7.5652790000000003 10.8539286742696444
  7.5652790000000003  0.0000000000000000 18.9943751392696427
  9.0783348000000004 10.5913906000000004 16.2808929300000003
  7.5652790000000003  0.0000000000000000  8.1404464650000001
  9.0783348000000004 10.5913906000000004  5.4269642557303568
  7.5652790000000003  0.0000000000000000 13.5674107207303543
  9.0783348000000004 10.5913906000000004 10.8539286742696444
  7.5652790000000003  3.0261116000000001 18.9943751392696427
  9.0783348000000004  1.5130558000000001 16.2808929300000003
  7.5652790000000003  3.0261116000000001  8.1404464650000001
  9.0783348000000004  1.5130558000000001  5.4269642557303568
  7.5652790000000003  3.0261116000000001 13.5674107207303543
  9.0783348000000004  1.5130558000000001 10.8539286742696444
  7.5652790000000003  6.0522231999999994 18.9943751392696427
  9.0783348000000004  4.5391674000000002 16.2808929300000003
  7.5652790000000003  6.0522231999999994  8.1404464650000001
  9.0783348000000004  4.5391674000000002  5.4269642557303568
  7.5652790000000003  6.0522231999999994 13.5674107207303543
  9.0783348000000004  4.5391674000000002 10.8539286742696444
  7.5652790000000003  9.0783348000000004 18.9943751392696427
  9.0783348000000004  7.5652790000000003 16.2808929300000003
  7.5652790000000003  9.0783348000000004  8.1404464650000001
  9.0783348000000004  7.5652790000000003  5.4269642557303568
  7.5652790000000003  9.0783348000000004 13.5674107207303543
  9.0783348000000004  7.5652790000000003 10.8539286742696444
