# Supplementary material for: Benchmarking DFT Accuracy in Predicting O 1s Binding Energies on Metals
Source: J Phys Chem C Nanomater Interfaces. 2025 Oct 8;129(42):19199–206. doi: 10.1021/acs.jpcc.5c05986 (PMC12557369; doi:10.1021/acs.jpcc.5c05986)
Supplement: Supplementary file 3 [file jp5c05986_si_003.zip › Structures for BEs/17 - Rh (2x1)p2mg/POSCAR_Rh110_8x2rec_1x2x1_CL_JS_2]

 O Rh 
 1.0000000000000000
    30.1330400000000012    0.0000000000000000    0.0000000000000000
     0.0000000000000000   10.6536384599999998    0.0000000000000000
     0.0000000000000000    0.0000000000000000   31.9951144200000002
 O   Rh 
  24 120
Selective dynamics
Cartesian
 29.5340328311000029  0.0063507404223906 17.3353305351061557   T   T   T
  0.5988968819736000  2.6697257310973952 17.3352150327431005   T   T   T
 14.4675128311000005  2.6697603554223903 17.3353305351061557   T   T   T
 15.6654168819736004  0.0063161160973956 17.3352150327431005   T   T   T
  8.8953161969168004  1.3523051089717941 18.6456558914536856   T   T   T
  6.1715461144176000  1.3522134876810383 18.6457409984580380   T   T   T
  4.9405225379496001  4.0118907069829621 18.6856980971014579   T   T   T
 10.1256352629095989  9.3389283365713922 18.6857940824447191   T   T   T
 20.0070425379496015  1.3484810919829622 18.6856980971014579   T   T   T
 21.2380661144175988  9.3424423326810384 18.6457409984580380   T   T   T
 23.9618361969168028  9.3425339539717935 18.6456558914536856   T   T   T
 25.1921552629096013  1.3486994915713919 18.6857940824447191   T   T   T
 29.5340328311000029  5.3331699704223912 17.3353305351061557   T   T   T
  0.5988968819736000  7.9965449610973955 17.3352150327431005   T   T   T
 14.4675128311000005  7.9965795854223911 17.3353305351061557   T   T   T
 15.6654168819736004  5.3331353460973956 17.3352150327431005   T   T   T
  8.8953161969168004  6.6791243389717936 18.6456558914536856   T   T   T
  6.1715461144176000  6.6790327176810385 18.6457409984580380   T   T   T
  4.9405225379496001  9.3387099369829620 18.6856980971014579   T   T   T
 10.1256352629095989  4.0121091065713923 18.6857940824447191   T   T   T
 20.0070425379496015  6.6753003219829621 18.6856980971014579   T   T   T
 21.2380661144175988  4.0156231026810385 18.6457409984580380   T   T   T
 23.9618361969168028  4.0157147239717945 18.6456558914536856   T   T   T
 25.1921552629096013  6.6755187215713923 18.6857940824447191   T   T   T
  1.8833150000000001  1.3317048075000000 14.0000001523444002   F   F   F
  0.0000000000000000  0.0000000000000000 15.3317049640985150   F   F   F
  1.9044683940799998  1.3144436759307234 16.6950759804963909   T   T   T
  1.8833150000000001  3.9951144224999999 14.0000001523444002   F   F   F
  0.0000000000000000  2.6634096150000000 15.3317049640985150   F   F   F
  1.9045886249096002  4.0041803492203059 16.6947646680330841   T   T   T
  5.6499450000000007  1.3317048075000000 14.0000001523444002   F   F   F
  3.7666300000000001  0.0000000000000000 15.3317049640985150   F   F   F
  5.6723543391872004  1.3317808744786042 16.6681978447255830   T   T   T
  3.6874364535847999  0.0514341684391110 17.9757815397184579   T   T   T
  5.6499450000000007  3.9951144224999999 14.0000001523444002   F   F   F
  3.7666300000000001  2.6634096150000000 15.3317049640985150   F   F   F
  5.6603243256280003  4.0003430151833994 16.7568367897636072   T   T   T
  3.7633916021912004  2.5755854940639131 18.0480428255871743   T   T   T
  9.4165749999999999  1.3317048075000000 14.0000001523444002   F   F   F
  7.5332600000000003  0.0000000000000000 15.3317049640985150   F   F   F
  9.3943136140392003  1.3318336099889814 16.6681728885363363   T   T   T
  7.5333564257279999 10.5844105846049956 18.0924408461120834   T   T   T
  9.4165749999999999  3.9951144224999999 14.0000001523444002   F   F   F
  7.5332600000000003  2.6634096150000000 15.3317049640985150   F   F   F
  9.4063635154048004  4.0003844578370078 16.7567939163102828   T   T   T
  7.5333922840456014  2.7504891531441173 18.0822433632441424   T   T   T
 13.1832050000000010  1.3317048075000000 14.0000001523444002   F   F   F
 11.2998900000000013  0.0000000000000000 15.3317049640985150   F   F   F
 13.1618265121112010  1.3145917615053173 16.6951655668167689   T   T   T
 11.3790630559480004  0.0514067885882688 17.9760950918397775   T   T   T
 13.1832050000000010  3.9951144224999999 14.0000001523444002   F   F   F
 11.2998900000000013  2.6634096150000000 15.3317049640985150   F   F   F
 13.1618111442608008  4.0041757681557684 16.6947665877399523   T   T   T
 11.3031826372808002  2.5758438447965681 18.0486596913931940   T   T   T
 16.9498350000000002  1.3317048075000000 14.0000001523444002   F   F   F
 15.0665199999999988  0.0000000000000000 15.3317049640985150   F   F   F
 16.9711086249096006  1.3407707342203063 16.6947646680330841   T   T   T
 16.9498350000000002  3.9951144224999999 14.0000001523444002   F   F   F
 15.0665199999999988  2.6634096150000000 15.3317049640985150   F   F   F
 16.9709883940799990  3.9778532909307232 16.6950759804963909   T   T   T
 20.7164649999999995  1.3317048075000000 14.0000001523444002   F   F   F
 18.8331499999999998  0.0000000000000000 15.3317049640985150   F   F   F
 20.7268443256280008  1.3369334001833988 16.7568367897636072   T   T   T
 18.8299116021911992 10.5658143390639125 18.0480428255871743   T   T   T
 20.7164649999999995  3.9951144224999999 14.0000001523444002   F   F   F
 18.8331499999999998  2.6634096150000000 15.3317049640985150   F   F   F
 20.7388743391872019  3.9951904894786043 16.6681978447255830   T   T   T
 18.7539564535848022  2.7148437834391110 17.9757815397184579   T   T   T
 24.4830950000000023  1.3317048075000000 14.0000001523444002   F   F   F
 22.5997800000000026  0.0000000000000000 15.3317049640985150   F   F   F
 24.4728835154047992  1.3369748428370083 16.7567939163102828   T   T   T
 22.5999122840456010  0.0870796446805020 18.0822433632441424   T   T   T
 24.4830950000000023  3.9951144224999999 14.0000001523444002   F   F   F
 22.5997800000000026  2.6634096150000000 15.3317049640985150   F   F   F
 24.4608336140392026  3.9952432249889815 16.6681728885363363   T   T   T
 22.5998764257279987  2.5941817396049971 18.0924408461120834   T   T   T
 28.2497250000000015  1.3317048075000000 14.0000001523444002   F   F   F
 26.3664100000000019  0.0000000000000000 15.3317049640985150   F   F   F
 28.2283311442607996  1.3407661531557684 16.6947665877399523   T   T   T
 26.3697026372808025 10.5660726897965684 18.0486596913931940   T   T   T
 28.2497250000000015  3.9951144224999999 14.0000001523444002   F   F   F
 26.3664100000000019  2.6634096150000000 15.3317049640985150   F   F   F
 28.2283465121112016  3.9780013765053175 16.6951655668167689   T   T   T
 26.4455830559479992  2.7148164035882685 17.9760950918397775   T   T   T
  1.8833150000000001  6.6585240374999994 14.0000001523444002   F   F   F
  0.0000000000000000  5.3268192299999990 15.3317049640985150   F   F   F
  1.9044683940799998  6.6412629059307235 16.6950759804963909   T   T   T
  1.8833150000000001  9.3219336525000003 14.0000001523444002   F   F   F
  0.0000000000000000  7.9902288449999999 15.3317049640985150   F   F   F
  1.9045886249096002  9.3309995792203058 16.6947646680330841   T   T   T
  5.6499450000000007  6.6585240374999994 14.0000001523444002   F   F   F
  3.7666300000000001  5.3268192299999990 15.3317049640985150   F   F   F
  5.6723543391872004  6.6586001044786043 16.6681978447255830   T   T   T
  3.6874364535847999  5.3782533984391110 17.9757815397184579   T   T   T
  5.6499450000000007  9.3219336525000003 14.0000001523444002   F   F   F
  3.7666300000000001  7.9902288449999999 15.3317049640985150   F   F   F
  5.6603243256280003  9.3271622451833984 16.7568367897636072   T   T   T
  3.7633916021912004  7.9024047240639126 18.0480428255871743   T   T   T
  9.4165749999999999  6.6585240374999994 14.0000001523444002   F   F   F
  7.5332600000000003  5.3268192299999990 15.3317049640985150   F   F   F
  9.3943136140392003  6.6586528399889815 16.6681728885363363   T   T   T
  7.5333564257279999  5.2575913546049975 18.0924408461120834   T   T   T
  9.4165749999999999  9.3219336525000003 14.0000001523444002   F   F   F
  7.5332600000000003  7.9902288449999999 15.3317049640985150   F   F   F
  9.4063635154048004  9.3272036878370077 16.7567939163102828   T   T   T
  7.5333922840456014  8.0773083831441177 18.0822433632441424   T   T   T
 13.1832050000000010  6.6585240374999994 14.0000001523444002   F   F   F
 11.2998900000000013  5.3268192299999990 15.3317049640985150   F   F   F
 13.1618265121112010  6.6414109915053174 16.6951655668167689   T   T   T
 11.3790630559480004  5.3782260185882693 17.9760950918397775   T   T   T
 13.1832050000000010  9.3219336525000003 14.0000001523444002   F   F   F
 11.2998900000000013  7.9902288449999999 15.3317049640985150   F   F   F
 13.1618111442608008  9.3309949981557683 16.6947665877399523   T   T   T
 11.3031826372808002  7.9026630747965685 18.0486596913931940   T   T   T
 16.9498350000000002  6.6585240374999994 14.0000001523444002   F   F   F
 15.0665199999999988  5.3268192299999990 15.3317049640985150   F   F   F
 16.9711086249096006  6.6675899642203058 16.6947646680330841   T   T   T
 16.9498350000000002  9.3219336525000003 14.0000001523444002   F   F   F
 15.0665199999999988  7.9902288449999999 15.3317049640985150   F   F   F
 16.9709883940799990  9.3046725209307226 16.6950759804963909   T   T   T
 20.7164649999999995  6.6585240374999994 14.0000001523444002   F   F   F
 18.8331499999999998  5.3268192299999990 15.3317049640985150   F   F   F
 20.7268443256280008  6.6637526301833994 16.7568367897636072   T   T   T
 18.8299116021911992  5.2389951090639135 18.0480428255871743   T   T   T
 20.7164649999999995  9.3219336525000003 14.0000001523444002   F   F   F
 18.8331499999999998  7.9902288449999999 15.3317049640985150   F   F   F
 20.7388743391872019  9.3220097194786042 16.6681978447255830   T   T   T
 18.7539564535848022  8.0416630134391109 17.9757815397184579   T   T   T
 24.4830950000000023  6.6585240374999994 14.0000001523444002   F   F   F
 22.5997800000000026  5.3268192299999990 15.3317049640985150   F   F   F
 24.4728835154047992  6.6637940728370086 16.7567939163102828   T   T   T
 22.5999122840456010  5.4138987681441177 18.0822433632441424   T   T   T
 24.4830950000000023  9.3219336525000003 14.0000001523444002   F   F   F
 22.5997800000000026  7.9902288449999999 15.3317049640985150   F   F   F
 24.4608336140392026  9.3220624549889806 16.6681728885363363   T   T   T
 22.5998764257279987  7.9210009696049966 18.0924408461120834   T   T   T
 28.2497250000000015  6.6585240374999994 14.0000001523444002   F   F   F
 26.3664100000000019  5.3268192299999990 15.3317049640985150   F   F   F
 28.2283311442607996  6.6675853831557674 16.6947665877399523   T   T   T
 26.3697026372808025  5.2392534597965676 18.0486596913931940   T   T   T
 28.2497250000000015  9.3219336525000003 14.0000001523444002   F   F   F
 26.3664100000000019  7.9902288449999999 15.3317049640985150   F   F   F
 28.2283465121112016  9.3048206065053165 16.6951655668167689   T   T   T
 26.4455830559479992  8.0416356335882693 17.9760950918397775   T   T   T
