# Supplementary material for: Benchmarking DFT Accuracy in Predicting O 1s Binding Energies on Metals
Source: J Phys Chem C Nanomater Interfaces. 2025 Oct 8;129(42):19199–206. doi: 10.1021/acs.jpcc.5c05986 (PMC12557369; doi:10.1021/acs.jpcc.5c05986)
Supplement: Supplementary file 3 [file jp5c05986_si_003.zip › Structures for BEs/18 - Rh(100) p(2x2)/POSCAR_Rh100_O_2x2x1_CL_JS_0]

 O Rh 
 1.0000000000000000
    10.6536384599999998    0.0000000000000000    0.0000000000000000
     0.0000000000000000   10.6536384599999998    0.0000000000000000
     0.0000000000000000    0.0000000000000000   33.6499450000000024
 O   Rh 
   4  64
Selective dynamics
Cartesian
  1.3317048075000000  1.3317048075000000 20.6515493525551008   T   T   T
  1.3317048075000000  6.6585240374999994 20.6515493525551008   T   T   T
  6.6585240374999994  1.3317048075000000 20.6515493525551008   T   T   T
  6.6585240374999994  6.6585240374999994 20.6515493525551008   T   T   T
  1.3317048075000000  1.3317048075000000 14.0000000568473517   F   F   F
  0.0000000000000000  0.0000000000000000 15.8833151311156016   F   F   F
  1.3317048075000000  1.3317048075000000 17.7272227547943508   T   T   T
  0.0016132804719978  0.0016132804719978 19.6568532768611490   T   T   T
  1.3317048075000000  9.3219336525000003 14.0000000568473517   F   F   F
  0.0000000000000000  2.6634096150000000 15.8833151311156016   F   F   F
  1.3317048075000000  9.3219336525000003 17.7574804488389013   T   T   T
  0.0016132804719978  2.6617963345280020 19.6568532768611490   T   T   T
  9.3219336525000003  1.3317048075000000 14.0000000568473517   F   F   F
  2.6634096150000000  0.0000000000000000 15.8833151311156016   F   F   F
  9.3219336525000003  1.3317048075000000 17.7574804488389013   T   T   T
  2.6617963345280020  0.0016132804719978 19.6568532768611490   T   T   T
  9.3219336525000003  9.3219336525000003 14.0000000568473517   F   F   F
  2.6634096150000000  2.6634096150000000 15.8833151311156016   F   F   F
  9.3219336525000003  9.3219336525000003 17.8152786038692490   T   T   T
  2.6617963345280020  2.6617963345280020 19.6568532768611490   T   T   T
  1.3317048075000000  6.6585240374999994 14.0000000568473517   F   F   F
  0.0000000000000000  5.3268192299999990 15.8833151311156016   F   F   F
  1.3317048075000000  6.6585240374999994 17.7272227547943508   T   T   T
  0.0016132804719978  5.3284325104719974 19.6568532768611490   T   T   T
  1.3317048075000000  3.9951144224999999 14.0000000568473517   F   F   F
  0.0000000000000000  7.9902288449999999 15.8833151311156016   F   F   F
  1.3317048075000000  3.9951144224999999 17.7574804488389013   T   T   T
  0.0016132804719978  7.9886155645280024 19.6568532768611490   T   T   T
  9.3219336525000003  6.6585240374999994 14.0000000568473517   F   F   F
  2.6634096150000000  5.3268192299999990 15.8833151311156016   F   F   F
  9.3219336525000003  6.6585240374999994 17.7574804488389013   T   T   T
  2.6617963345280020  5.3284325104719974 19.6568532768611490   T   T   T
  9.3219336525000003  3.9951144224999999 14.0000000568473517   F   F   F
  2.6634096150000000  7.9902288449999999 15.8833151311156016   F   F   F
  9.3219336525000003  3.9951144224999999 17.8152786038692490   T   T   T
  2.6617963345280020  7.9886155645280024 19.6568532768611490   T   T   T
  6.6585240374999994  1.3317048075000000 14.0000000568473517   F   F   F
  5.3268192299999990  0.0000000000000000 15.8833151311156016   F   F   F
  6.6585240374999994  1.3317048075000000 17.7272227547943508   T   T   T
  5.3284325104719974  0.0016132804719978 19.6568532768611490   T   T   T
  6.6585240374999994  9.3219336525000003 14.0000000568473517   F   F   F
  5.3268192299999990  2.6634096150000000 15.8833151311156016   F   F   F
  6.6585240374999994  9.3219336525000003 17.7574804488389013   T   T   T
  5.3284325104719974  2.6617963345280020 19.6568532768611490   T   T   T
  3.9951144224999999  1.3317048075000000 14.0000000568473517   F   F   F
  7.9902288449999999  0.0000000000000000 15.8833151311156016   F   F   F
  3.9951144224999999  1.3317048075000000 17.7574804488389013   T   T   T
  7.9886155645280024  0.0016132804719978 19.6568532768611490   T   T   T
  3.9951144224999999  9.3219336525000003 14.0000000568473517   F   F   F
  7.9902288449999999  2.6634096150000000 15.8833151311156016   F   F   F
  3.9951144224999999  9.3219336525000003 17.8152786038692490   T   T   T
  7.9886155645280024  2.6617963345280020 19.6568532768611490   T   T   T
  6.6585240374999994  6.6585240374999994 14.0000000568473517   F   F   F
  5.3268192299999990  5.3268192299999990 15.8833151311156016   F   F   F
  6.6585240374999994  6.6585240374999994 17.7272227547943508   T   T   T
  5.3284325104719974  5.3284325104719974 19.6568532768611490   T   T   T
  6.6585240374999994  3.9951144224999999 14.0000000568473517   F   F   F
  5.3268192299999990  7.9902288449999999 15.8833151311156016   F   F   F
  6.6585240374999994  3.9951144224999999 17.7574804488389013   T   T   T
  5.3284325104719974  7.9886155645280024 19.6568532768611490   T   T   T
  3.9951144224999999  6.6585240374999994 14.0000000568473517   F   F   F
  7.9902288449999999  5.3268192299999990 15.8833151311156016   F   F   F
  3.9951144224999999  6.6585240374999994 17.7574804488389013   T   T   T
  7.9886155645280024  5.3284325104719974 19.6568532768611490   T   T   T
  3.9951144224999999  3.9951144224999999 14.0000000568473517   F   F   F
  7.9902288449999999  7.9902288449999999 15.8833151311156016   F   F   F
  3.9951144224999999  3.9951144224999999 17.8152786038692490   T   T   T
  7.9886155645280024  7.9886155645280024 19.6568532768611490   T   T   T
