# Supplementary material for: Benchmarking DFT Accuracy in Predicting O 1s Binding Energies on Metals
Source: J Phys Chem C Nanomater Interfaces. 2025 Oct 8;129(42):19199–206. doi: 10.1021/acs.jpcc.5c05986 (PMC12557369; doi:10.1021/acs.jpcc.5c05986)
Supplement: Supplementary file 3 [file jp5c05986_si_003.zip › Structures for BEs/19 - Rh(100) c(2x8)/POSCAR_Rh100_c8x2rec_2x1x1_CL_JS_11]

 O Rh 
 1.0000000000000000
    10.6536384599999998    0.0000000000000000    0.0000000000000000
     0.0000000000000000   21.3072769199999996    0.0000000000000000
     0.0000000000000000    0.0000000000000000   33.6499450000000024
 O   Rh 
  56 124
Selective dynamics
Cartesian
  9.2679825619747138 20.5930039425220706 19.7340990811048016   T   T   T
  9.2402449619530280  2.3123244994426990 19.6735157201268045   T   T   T
  9.2180034674764695  5.4359536108748552 19.5904992868150991   T   T   T
  9.2590695149663098  8.5315508687910597 19.7117763805907025   T   T   T
  9.2803214995027012 11.5387836532284869 19.7392808361353538   T   T   T
  9.3091765596624576 14.5524731817909814 19.7196185002729543   T   T   T
  9.2998967078818744 17.5816239097049341 19.7233058612460503   T   T   T
  1.2899497892109528  0.8865133334795195 19.7372520809513041   T   T   T
  1.3181728755372617  3.8987733568334506 19.7175049472274999   T   T   T
  1.3104599609013756  6.9273115005359545 19.7211529377649519   T   T   T
  1.2511891890838578 12.9642040437329538 19.6767578923275508   T   T   T
  1.2286571698864961 16.0917053265997829 19.5951705721799989   T   T   T
  1.2679658997123582 19.1851944425375187 19.7125873442651987   T   T   T
  1.2774166358538395  9.9388517640755278 19.7351634288651532   T   T   T
  8.4082118852211014  0.8534847104530583 21.7198563654338024   T   T   T
  8.4348789011139420  3.9031905684117363 21.6762140692660488   T   T   T
  8.4273302655831106  6.9345644975995224 21.6846807319275037   T   T   T
  8.3944709288717778  9.9939272396038827 21.7203846695703007   T   T   T
  3.0506089668909318 13.0542096036801087 21.6832866147061516   T   T   T
  3.0550207451136022 16.0664306347172783 21.6649457121839006   T   T   T
  3.0547125353529547 19.0905360125293413 21.6930955736736522   T   T   T
  0.3871470425260932  2.4014300400127548 21.6817043942922538   T   T   T
  0.3923058538775790  5.4124216411716386 21.6625996380185022   T   T   T
  0.3918560572617978  8.4334638848536869 21.6915419557129994   T   T   T
  0.4178484847673520 11.5054409609402235 21.7223094464243012   T   T   T
  0.4446054173687958 14.5565556560488520 21.6778518120892016   T   T   T
  0.4360208220341124 17.5900204683207981 21.6877102364758514   T   T   T
  0.4042295125783956 20.6506686783417415 21.7189868508549999   T   T   T
  3.9411633319747139 20.5930039425220706 19.7340990811048016   T   T   T
  3.9134257319530272  2.3123244994426990 19.6735157201268045   T   T   T
  3.8911842374764700  5.4359536108748552 19.5904992868150991   T   T   T
  3.9322502849663086  8.5315508687910597 19.7117763805907025   T   T   T
  3.9535022695027013 11.5387836532284869 19.7392808361353538   T   T   T
  3.9823573296624577 14.5524731817909814 19.7196185002729543   T   T   T
  3.9730774778818749 17.5816239097049341 19.7233058612460503   T   T   T
  6.6167690192109534  0.8865133334795195 19.7372520809513041   T   T   T
  6.6449921055372618  3.8987733568334506 19.7175049472274999   T   T   T
  6.6372791909013760  6.9273115005359545 19.7211529377649519   T   T   T
  6.5780084190838579 12.9642040437329538 19.6767578923275508   T   T   T
  6.5554763998864960 16.0917053265997829 19.5951705721799989   T   T   T
  6.5947851297123581 19.1851944425375187 19.7125873442651987   T   T   T
  6.6042358658538394  9.9388517640755278 19.7351634288651532   T   T   T
  3.0813926552211020  0.8534847104530583 21.7198563654338024   T   T   T
  3.1080596711139434  3.9031905684117363 21.6762140692660488   T   T   T
  3.1005110355831098  6.9345644975995224 21.6846807319275037   T   T   T
  3.0676516988717784  9.9939272396038827 21.7203846695703007   T   T   T
  8.3774281968909321 13.0542096036801087 21.6832866147061516   T   T   T
  8.3818399751136017 16.0664306347172783 21.6649457121839006   T   T   T
  8.3815317653529551 19.0905360125293413 21.6930955736736522   T   T   T
  5.7139662725260933  2.4014300400127548 21.6817043942922538   T   T   T
  5.7191250838775787  5.4124216411716386 21.6625996380185022   T   T   T
  5.7186752872617976  8.4334638848536869 21.6915419557129994   T   T   T
  5.7446677147673517 11.5054409609402235 21.7223094464243012   T   T   T
  5.7714246473687956 14.5565556560488520 21.6778518120892016   T   T   T
  5.7628400520341119 17.5900204683207981 21.6877102364758514   T   T   T
  5.7310487425783956 20.6506686783417415 21.7189868508549999   T   T   T
  1.3317048075000000  1.3317048075000000 14.0000000568473517   F   F   F
  0.0000000000000000  0.0000000000000000 15.8833151311156016   F   F   F
  1.3280857665151380  1.2831137755567090 17.7437926607112502   T   T   T
  1.3317048075000000  3.9951144224999999 14.0000000568473517   F   F   F
  0.0000000000000000  2.6634096150000000 15.8833151311156016   F   F   F
  1.3318594983304390  3.9815838755102617 17.7214884676669016   T   T   T
  1.3317048075000000  6.6585240374999994 14.0000000568473517   F   F   F
  0.0000000000000000  5.3268192299999999 15.8833151311156016   F   F   F
  1.3306123834123116  6.6925572986332389 17.7274623424027524   T   T   T
  1.3317048075000000  9.3219336525000003 14.0000000568473517   F   F   F
  0.0000000000000000  7.9902288449999999 15.8833151311156016   F   F   F
  1.3284648229715448  9.3816573104884533 17.7537877038746004   T   T   T
  1.3317048075000000 11.9853432674999993 14.0000000568473517   F   F   F
  0.0000000000000000 10.6536384599999980 15.8833151311156016   F   F   F
  1.3332506504405461 12.0455056423202347 17.7509738954737024   T   T   T
  1.3317048075000000 14.6487528825000002 14.0000000568473517   F   F   F
  0.0000000000000000 13.3170480749999989 15.8833151311156016   F   F   F
  1.3472109652057609 14.6622634006494330 17.7253487893572981   T   T   T
  1.3317048075000000 17.3121624975000010 14.0000000568473517   F   F   F
  0.0000000000000000 15.9804576899999997 15.8833151311156016   F   F   F
  1.3421009475184218 17.2800511527449459 17.7386630630954514   T   T   T
  1.3317048075000000 19.9755721125000001 14.0000000568473517   F   F   F
  0.0000000000000000 18.6438673050000006 15.8833151311156016   F   F   F
  1.3292222966660507 19.9124872315774155 17.7537402574521508   T   T   T
  9.3219336525000003  1.3317048075000000 14.0000000568473517   F   F   F
  2.6634096150000000  0.0000000000000000 15.8833151311156016   F   F   F
  9.3230809428257579  1.3912552373270930 17.7498536888046488   T   T   T
  9.3219336525000003  3.9951144224999999 14.0000000568473517   F   F   F
  2.6634096150000000  2.6634096150000000 15.8833151311156016   F   F   F
  9.3370591557035851  4.0087229541232654 17.7251943361097517   T   T   T
  9.3219336525000003  6.6585240374999994 14.0000000568473517   F   F   F
  2.6634096150000000  5.3268192299999999 15.8833151311156016   F   F   F
  9.3321021242645319  6.6274927586120196 17.7381956653593988   T   T   T
  9.3219336525000003  9.3219336525000003 14.0000000568473517   F   F   F
  2.6634096150000000  7.9902288449999999 15.8833151311156016   F   F   F
  9.3194137473950551  9.2594688133357881 17.7535205233113018   T   T   T
  9.3219336525000003 11.9853432674999993 14.0000000568473517   F   F   F
  2.6634096150000000 10.6536384599999980 15.8833151311156016   F   F   F
  9.3185921387970208 11.9369018126406878 17.7451709624584524   T   T   T
  9.3219336525000003 14.6487528825000002 14.0000000568473517   F   F   F
  2.6634096150000000 13.3170480749999989 15.8833151311156016   F   F   F
  9.3224275551790061 14.6349317042530735 17.7229172443316010   T   T   T
  9.3219336525000003 17.3121624975000010 14.0000000568473517   F   F   F
  2.6634096150000000 15.9804576899999997 15.8833151311156016   F   F   F
  9.3211786291423397 17.3455350199759479 17.7286902288958004   T   T   T
  9.3219336525000003 19.9755721125000001 14.0000000568473517   F   F   F
  2.6634096150000000 18.6438673050000006 15.8833151311156016   F   F   F
  9.3187462969455375 20.0348621674031300 17.7532560347436004   T   T   T
  2.1777594574182850 20.6483289262631544 20.7781814985780038   T   T   T
  2.1855262794647792  2.3782624247448698 20.7720474501039511   T   T   T
  2.1923709225661749  5.4180299295297516 20.7501349424194004   T   T   T
  2.1825816137944352  8.4579225080301530 20.7754312885731522   T   T   T
  2.1778642892207314 11.5021884051183854 20.7621146593388488   T   T   T
  2.1859418779011035 14.5542774820005647 20.6961516816536992   T   T   T
  2.1822954570653996 17.5897044814040733 20.7116148408795482   T   T   T
 10.1679569807212129  0.8505006263204125 20.7593005144385003   T   T   T
 10.1761806307848701  3.9009128205089878 20.6945644137480507   T   T   T
 10.1730942717230093  6.9344698932899975 20.7086809021750042   T   T   T
 10.1681231774811884  9.9931561292521476 20.7801523758566518   T   T   T
 10.1758886145546832 13.0310012915133075 20.7741145662253039   T   T   T
 10.1822022803152326 16.0724584633579433 20.7527441591547017   T   T   T
 10.1721625045032980 19.1129712966894871 20.7765020298230532   T   T   T
  6.6585240374999994  1.3317048075000000 14.0000000568473517   F   F   F
  5.3268192299999990  0.0000000000000000 15.8833151311156016   F   F   F
  6.6549049965151372  1.2831137755567090 17.7437926607112502   T   T   T
  6.6585240374999994  3.9951144224999999 14.0000000568473517   F   F   F
  5.3268192299999990  2.6634096150000000 15.8833151311156016   F   F   F
  6.6586787283304396  3.9815838755102617 17.7214884676669016   T   T   T
  6.6585240374999994  6.6585240374999994 14.0000000568473517   F   F   F
  5.3268192299999990  5.3268192299999999 15.8833151311156016   F   F   F
  6.6574316134123119  6.6925572986332389 17.7274623424027524   T   T   T
  6.6585240374999994  9.3219336525000003 14.0000000568473517   F   F   F
  5.3268192299999990  7.9902288449999999 15.8833151311156016   F   F   F
  6.6552840529715445  9.3816573104884533 17.7537877038746004   T   T   T
  6.6585240374999994 11.9853432674999993 14.0000000568473517   F   F   F
  5.3268192299999990 10.6536384599999980 15.8833151311156016   F   F   F
  6.6600698804405463 12.0455056423202347 17.7509738954737024   T   T   T
  6.6585240374999994 14.6487528825000002 14.0000000568473517   F   F   F
  5.3268192299999990 13.3170480749999989 15.8833151311156016   F   F   F
  6.6740301952057601 14.6622634006494330 17.7253487893572981   T   T   T
  6.6585240374999994 17.3121624975000010 14.0000000568473517   F   F   F
  5.3268192299999990 15.9804576899999997 15.8833151311156016   F   F   F
  6.6689201775184221 17.2800511527449459 17.7386630630954514   T   T   T
  6.6585240374999994 19.9755721125000001 14.0000000568473517   F   F   F
  5.3268192299999990 18.6438673050000006 15.8833151311156016   F   F   F
  6.6560415266660504 19.9124872315774155 17.7537402574521508   T   T   T
  3.9951144224999999  1.3317048075000000 14.0000000568473517   F   F   F
  7.9902288449999999  0.0000000000000000 15.8833151311156016   F   F   F
  3.9962617128257572  1.3912552373270930 17.7498536888046488   T   T   T
  3.9951144224999999  3.9951144224999999 14.0000000568473517   F   F   F
  7.9902288449999999  2.6634096150000000 15.8833151311156016   F   F   F
  4.0102399257035852  4.0087229541232654 17.7251943361097517   T   T   T
  3.9951144224999999  6.6585240374999994 14.0000000568473517   F   F   F
  7.9902288449999999  5.3268192299999999 15.8833151311156016   F   F   F
  4.0052828942645311  6.6274927586120196 17.7381956653593988   T   T   T
  3.9951144224999999  9.3219336525000003 14.0000000568473517   F   F   F
  7.9902288449999999  7.9902288449999999 15.8833151311156016   F   F   F
  3.9925945173950561  9.2594688133357881 17.7535205233113018   T   T   T
  3.9951144224999999 11.9853432674999993 14.0000000568473517   F   F   F
  7.9902288449999999 10.6536384599999980 15.8833151311156016   F   F   F
  3.9917729087970208 11.9369018126406878 17.7451709624584524   T   T   T
  3.9951144224999999 14.6487528825000002 14.0000000568473517   F   F   F
  7.9902288449999999 13.3170480749999989 15.8833151311156016   F   F   F
  3.9956083251790058 14.6349317042530735 17.7229172443316010   T   T   T
  3.9951144224999999 17.3121624975000010 14.0000000568473517   F   F   F
  7.9902288449999999 15.9804576899999997 15.8833151311156016   F   F   F
  3.9943593991423398 17.3455350199759479 17.7286902288958004   T   T   T
  3.9951144224999999 19.9755721125000001 14.0000000568473517   F   F   F
  7.9902288449999999 18.6438673050000006 15.8833151311156016   F   F   F
  3.9919270669455371 20.0348621674031300 17.7532560347436004   T   T   T
  7.5045786874182854 20.6483289262631544 20.7781814985780038   T   T   T
  7.5123455094647786  2.3782624247448698 20.7720474501039511   T   T   T
  7.5191901525661748  5.4180299295297516 20.7501349424194004   T   T   T
  7.5094008437944346  8.4579225080301530 20.7754312885731522   T   T   T
  7.5046835192207322 11.5021884051183854 20.7621146593388488   T   T   T
  7.5127611079011034 14.5542774820005647 20.6961516816536992   T   T   T
  7.5091146870653995 17.5897044814040733 20.7116148408795482   T   T   T
  4.8411377507212121  0.8505006263204125 20.7593005144385003   T   T   T
  4.8493614007848720  3.9009128205089878 20.6945644137480507   T   T   T
  4.8462750417230094  6.9344698932899975 20.7086809021750042   T   T   T
  4.8413039474811885  9.9931561292521476 20.7801523758566518   T   T   T
  4.8490693845546833 13.0310012915133075 20.7741145662253039   T   T   T
  4.8553830503152327 16.0724584633579433 20.7527441591547017   T   T   T
  4.8453432745032972 19.1129712966894871 20.7765020298230532   T   T   T
