# Supplementary material for: Benchmarking DFT Accuracy in Predicting O 1s Binding Energies on Metals
Source: J Phys Chem C Nanomater Interfaces. 2025 Oct 8;129(42):19199–206. doi: 10.1021/acs.jpcc.5c05986 (PMC12557369; doi:10.1021/acs.jpcc.5c05986)
Supplement: Supplementary file 3 [file jp5c05986_si_003.zip › Structures for BEs/2 - Au(111) 2x2/POSCAR_Au111_2x2_O_2x2x1_CL_JS_67]

Au  O 
 1.0000000000000000
    11.6345086999999996    0.0000000000000000    0.0000000000000000
     5.8172543599999997   10.0757800999999994    0.0000000000000000
     0.0000000000000000    0.0000000000000000   35.1246524299999976
 Au  O  
  64   4
Selective dynamics
Cartesian
  0.0000000000000000  0.0000000000000000 14.0000001228895172   F   F   F
  1.4543135301607897  0.8396483080807329 16.3748843013786782   F   F   F
 11.6511393010830915  1.6696950022729720 18.7198036388798101   T   T   T
 17.3712125279026353 10.0292742286126391 21.1918292586224268   T   T   T
  1.4543135899999999  2.5189450249999998 14.0000001228895172   F   F   F
  5.8172543001607888  8.3964833830807315 16.3748843013786782   F   F   F
 15.9974495298392085  9.2361317919192665 18.7898400883460823   T   T   T
 13.0888222900923115  2.6119567677747217 21.1918292586224268   T   T   T
  2.9086271749999999  0.0000000000000000 14.0000001228895172   F   F   F
 10.1801950551607892  0.8396483080807329 16.3748843013786782   F   F   F
  2.8919965772311835  1.6696950022729720 18.7198036388798101   T   T   T
  8.8064320670050549 10.0292742286126391 21.1918292586224268   T   T   T
  4.3629407649999994  2.5189450249999998 14.0000001228895172   F   F   F
 14.5431358251607890  8.3964833830807315 16.3748843013786782   F   F   F
  7.2715679466857255  9.2553351204540544 18.7198036388798101   T   T   T
  4.3629407649999994  2.5189450249999998 20.9790276056148457   T   T   T
  2.9086271799999994  5.0378900499999988 14.0000001228895172   F   F   F
  4.3629407101607898  5.8775383580807326 16.3748843013786782   F   F   F
 14.5597664810830913  6.7075850522729707 18.7198036388798101   T   T   T
 14.4625853479026336  4.9913841786126385 21.1918292586224268   T   T   T
  4.3629407699999998  7.5568350749999995 14.0000001228895172   F   F   F
  2.9086271201607898  3.3585933330807327 16.3748843013786782   F   F   F
 13.0888223498392087  4.1982417419192668 18.7898400883460823   T   T   T
 15.9974494700923131  7.6498468177747210 21.1918292586224268   T   T   T
  5.8172543549999993  5.0378900499999988 14.0000001228895172   F   F   F
 13.0888222351607890  5.8775383580807326 16.3748843013786782   F   F   F
  5.8006237572311825  6.7075850522729707 18.7198036388798101   T   T   T
  5.8978048870050532  4.9913841786126385 21.1918292586224268   T   T   T
  7.2715679449999993  7.5568350749999995 14.0000001228895172   F   F   F
 11.6345086451607891  3.3585933330807327 16.3748843013786782   F   F   F
  4.3629407666857256  4.2174450704540556 18.7198036388798101   T   T   T
  7.2715679449999993  7.5568350749999995 20.9790276056148457   T   T   T
  5.8172543499999989  0.0000000000000000 14.0000001228895172   F   F   F
  7.2715678801607897  0.8396483080807329 16.3748843013786782   F   F   F
  5.8338849510830908  1.6696950022729720 18.7198036388798101   T   T   T
 11.5539581779026328 10.0292742286126391 21.1918292586224268   T   T   T
  7.2715679399999988  2.5189450249999998 14.0000001228895172   F   F   F
 11.6345086501607895  8.3964833830807315 16.3748843013786782   F   F   F
 10.1801951798392096  9.2361317919192665 18.7898400883460823   T   T   T
  7.2715679400923126  2.6119567677747217 21.1918292586224268   T   T   T
  8.7258815250000001  0.0000000000000000 14.0000001228895172   F   F   F
  4.3629407051607894  0.8396483080807329 16.3748843013786782   F   F   F
  8.7092509272311815  1.6696950022729720 18.7198036388798101   T   T   T
 14.6236864170050538 10.0292742286126391 21.1918292586224268   T   T   T
 10.1801951150000001  2.5189450249999998 14.0000001228895172   F   F   F
  8.7258814751607883  8.3964833830807315 16.3748843013786782   F   F   F
 13.0888222966857235  9.2553351204540544 18.7198036388798101   T   T   T
 10.1801951150000001  2.5189450249999998 20.9790276056148457   T   T   T
  8.7258815299999988  5.0378900499999988 14.0000001228895172   F   F   F
 10.1801950601607896  5.8775383580807326 16.3748843013786782   F   F   F
  8.7425121310830907  6.7075850522729707 18.7198036388798101   T   T   T
  8.6453309979026329  4.9913841786126385 21.1918292586224268   T   T   T
 10.1801951200000005  7.5568350749999995 14.0000001228895172   F   F   F
  8.7258814701607896  3.3585933330807327 16.3748843013786782   F   F   F
  7.2715679998392098  4.1982417419192668 18.7898400883460823   T   T   T
 10.1801951200923124  7.6498468177747210 21.1918292586224268   T   T   T
 11.6345087050000000  5.0378900499999988 14.0000001228895172   F   F   F
  7.2715678851607892  5.8775383580807326 16.3748843013786782   F   F   F
 11.6178781072311814  6.7075850522729707 18.7198036388798101   T   T   T
 11.7150592370050539  4.9913841786126385 21.1918292586224268   T   T   T
 13.0888222949999999  7.5568350749999995 14.0000001228895172   F   F   F
  5.8172542951607893  3.3585933330807327 16.3748843013786782   F   F   F
 10.1801951166857236  4.2174450704540556 18.7198036388798101   T   T   T
 13.0888222949999999  7.5568350749999995 20.9790276056148457   T   T   T
  1.4543135301607897  0.8396483080807329 22.3559930113388141   T   T   T
  4.3629407101607898  5.8775383580807326 22.3559930113388141   T   T   T
  7.2715678801607897  0.8396483080807329 22.3559930113388141   T   T   T
 10.1801950601607896  5.8775383580807326 22.3559930113388141   T   T   T
