# Supplementary material for: Benchmarking DFT Accuracy in Predicting O 1s Binding Energies on Metals
Source: J Phys Chem C Nanomater Interfaces. 2025 Oct 8;129(42):19199–206. doi: 10.1021/acs.jpcc.5c05986 (PMC12557369; doi:10.1021/acs.jpcc.5c05986)
Supplement: Supplementary file 3 [file jp5c05986_si_003.zip › Structures for BEs/20 - Ru(0001) 2x2/POSCAR_Ru_0001_2x2_O_2x2x1_CL_JS_0]

 O Ru 
 1.0000000000000000
    10.6640400000000000    0.0000000000000000    0.0000000000000000
     5.3320200000000000    9.2353295400000004    0.0000000000000000
     0.0000000000000000    0.0000000000000000   34.3623128899999983
 O   Ru 
   4  64
Selective dynamics
Cartesian
  2.6660100533201998  1.5392216207844318 21.5689409992179151   T   T   T
  5.3320200533201998  6.1568863907844325 21.5689409992179151   T   T   T
  7.9980300533201998  1.5392216207844318 21.5689409992179151   T   T   T
 10.6640400533201998  6.1568863907844325 21.5689409992179151   T   T   T
 10.6640400533201998  1.5392216207844318 14.0000000408137577   F   F   F
  0.0000000000000000  0.0000000000000000 16.1207708623968777   F   F   F
  5.3320200533201998  1.5685596768407408 18.2618188848163818   T   T   T
  0.0000000000000000  0.0000000000000000 20.2739068650753644   T   T   T
 14.6630550533201998  8.4657187757844330 14.0000000408137577   F   F   F
  1.3330050000000000  2.3088323850000001 16.1207708623968777   F   F   F
  6.6396175514586000  3.8333849777562774 18.2618188848163818   T   T   T
 11.9262792836831988  2.3496889287651879 20.3770350385208339   T   T   T
  2.6660100533201998  1.5392216207844318 14.0000000408137577   F   F   F
  2.6660100000000000  0.0000000000000000 16.1207708623968777   F   F   F
  2.6660100533201998  1.5392216207844318 18.2062337202392612   T   T   T
  7.9980299466798002  9.1536163601163310 20.3770350385208339   T   T   T
  6.6650250533201998  8.4657187757844330 14.0000000408137577   F   F   F
  3.9990150000000000  2.3088323850000001 16.1207708623968777   F   F   F
  4.0244225551818005  3.8333849777562774 18.2618188848163818   T   T   T
  4.0697806096763998  2.3496889287651879 20.3770350385208339   T   T   T
 13.3300500533201998  6.1568863907844325 14.0000000408137577   F   F   F
  2.6660099999999995  4.6176647699999993 16.1207708623968777   F   F   F
  7.9980300533201998  6.1862244468407415 18.2618188848163818   T   T   T
  2.6660099999999995  4.6176647699999993 20.2739068650753644   T   T   T
 11.9970450533201998  3.8480540057844319 14.0000000408137577   F   F   F
  3.9990150000000000  6.9264971549999999 16.1207708623968777   F   F   F
  9.3056275514585991  8.4510497477562776 18.2618188848163818   T   T   T
 14.5922892836832006  6.9673536987651881 20.3770350385208339   T   T   T
  5.3320200533201998  6.1568863907844325 14.0000000408137577   F   F   F
  5.3320200000000000  4.6176647699999993 16.1207708623968777   F   F   F
  5.3320200533201998  6.1568863907844325 18.2062337202392612   T   T   T
  5.3320199466798002  4.5359515901163290 20.3770350385208339   T   T   T
  3.9990150533201998  3.8480540057844319 14.0000000408137577   F   F   F
  6.6650250000000000  6.9264971549999999 16.1207708623968777   F   F   F
  6.6904325551818005  8.4510497477562776 18.2618188848163818   T   T   T
  6.7357906096763998  6.9673536987651881 20.3770350385208339   T   T   T
  5.3320200533201998  1.5392216207844318 14.0000000408137577   F   F   F
  5.3320199999999991  0.0000000000000000 16.1207708623968777   F   F   F
 10.6640400533201998  1.5685596768407408 18.2618188848163818   T   T   T
  5.3320199999999991  0.0000000000000000 20.2739068650753644   T   T   T
  9.3310350533201998  8.4657187757844330 14.0000000408137577   F   F   F
  6.6650249999999991  2.3088323850000001 16.1207708623968777   F   F   F
 11.9716375514585991  3.8333849777562774 18.2618188848163818   T   T   T
  6.5942592836831997  2.3496889287651879 20.3770350385208339   T   T   T
  7.9980300533201998  1.5392216207844318 14.0000000408137577   F   F   F
  7.9980300000000000  0.0000000000000000 16.1207708623968777   F   F   F
  7.9980300533201998  1.5392216207844318 18.2062337202392612   T   T   T
 13.3300499466798001  9.1536163601163310 20.3770350385208339   T   T   T
 11.9970450533201998  8.4657187757844330 14.0000000408137577   F   F   F
  9.3310350000000000  2.3088323850000001 16.1207708623968777   F   F   F
  9.3564425551818005  3.8333849777562774 18.2618188848163818   T   T   T
  9.4018006096763997  2.3496889287651879 20.3770350385208339   T   T   T
  7.9980300533201998  6.1568863907844325 14.0000000408137577   F   F   F
  7.9980299999999982  4.6176647699999993 16.1207708623968777   F   F   F
 13.3300500533201998  6.1862244468407415 18.2618188848163818   T   T   T
  7.9980299999999982  4.6176647699999993 20.2739068650753644   T   T   T
  6.6650250533201998  3.8480540057844319 14.0000000408137577   F   F   F
  9.3310350000000000  6.9264971549999999 16.1207708623968777   F   F   F
 14.6376475514585991  8.4510497477562776 18.2618188848163818   T   T   T
  9.2602692836832006  6.9673536987651881 20.3770350385208339   T   T   T
 10.6640400533201998  6.1568863907844325 14.0000000408137577   F   F   F
 10.6640400000000000  4.6176647699999993 16.1207708623968777   F   F   F
 10.6640400533201998  6.1568863907844325 18.2062337202392612   T   T   T
 10.6640399466798002  4.5359515901163290 20.3770350385208339   T   T   T
  9.3310350533201998  3.8480540057844319 14.0000000408137577   F   F   F
 11.9970450000000000  6.9264971549999999 16.1207708623968777   F   F   F
 12.0224525551818004  8.4510497477562776 18.2618188848163818   T   T   T
 12.0678106096763997  6.9673536987651881 20.3770350385208339   T   T   T
