# Supplementary material for: Benchmarking DFT Accuracy in Predicting O 1s Binding Energies on Metals
Source: J Phys Chem C Nanomater Interfaces. 2025 Oct 8;129(42):19199–206. doi: 10.1021/acs.jpcc.5c05986 (PMC12557369; doi:10.1021/acs.jpcc.5c05986)
Supplement: Supplementary file 3 [file jp5c05986_si_003.zip › Structures for BEs/21 - RuO2/POSCAR_RuO2_Bulk_3x3x4_CL_JS_59]

 O Ru 
 1.0000000000000000
    13.3929265799999992    0.0000000000000000    0.0000000000000000
     0.0000000000000000   13.3929265799999992    0.0000000000000000
     0.0000000000000000    0.0000000000000000   12.3918757199999998
 O   Ru 
 144  72
Cartesian
  0.8677712401295850 12.5251553398704143 10.8428912549999996
 12.5251553398704143  0.8677712401295850 10.8428912549999996
  3.0999255808434074  3.0999255808434074 12.3918757199999998
  1.3643832345135036  1.3643832345135036 12.3918757199999998
  0.8677712401295850 12.5251553398704143 13.9408601850000000
 12.5251553398704143  0.8677712401295850 13.9408601850000000
  3.0999255808434074  3.0999255808434074  3.0979689300000000
  1.3643832345135036  1.3643832345135036  3.0979689300000000
  0.8677712401295850 12.5251553398704143  4.6469533949999997
 12.5251553398704143  0.8677712401295850  4.6469533949999997
  3.0999255808434074  3.0999255808434074  6.1959378599999999
  1.3643832345135036  1.3643832345135036  6.1959378599999999
  0.8677712401295850 12.5251553398704143  7.7449223250000001
 12.5251553398704143  0.8677712401295850  7.7449223250000001
  3.0999255808434074  3.0999255808434074  9.2939067899999994
  1.3643832345135036  1.3643832345135036  9.2939067899999994
  0.8677712401295850  3.5965377091565922 10.8428912549999996
 12.5251553398704143  5.3320800554864958 10.8428912549999996
  3.0999255808434074  7.5642345301295846 12.3918757199999998
  1.3643832345135036  5.8286920498704147 12.3918757199999998
  0.8677712401295850  3.5965377091565922 13.9408601850000000
 12.5251553398704143  5.3320800554864958 13.9408601850000000
  3.0999255808434074  7.5642345301295846  3.0979689300000000
  1.3643832345135036  5.8286920498704147  3.0979689300000000
  0.8677712401295850  3.5965377091565922  4.6469533949999997
 12.5251553398704143  5.3320800554864958  4.6469533949999997
  3.0999255808434074  7.5642345301295846  6.1959378599999999
  1.3643832345135036  5.8286920498704147  6.1959378599999999
  0.8677712401295850  3.5965377091565922  7.7449223250000001
 12.5251553398704143  5.3320800554864958  7.7449223250000001
  3.0999255808434074  7.5642345301295846  9.2939067899999994
  1.3643832345135036  5.8286920498704147  9.2939067899999994
  0.8677712401295850  8.0608465245135026 10.8428912549999996
 12.5251553398704143  9.7963888708434066 10.8428912549999996
  3.0999255808434074 12.0285433454864954 12.3918757199999998
  1.3643832345135036 10.2930009991565914 12.3918757199999998
  0.8677712401295850  8.0608465245135026 13.9408601850000000
 12.5251553398704143  9.7963888708434066 13.9408601850000000
  3.0999255808434074 12.0285433454864954  3.0979689300000000
  1.3643832345135036 10.2930009991565914  3.0979689300000000
  0.8677712401295850  8.0608465245135026  4.6469533949999997
 12.5251553398704143  9.7963888708434066  4.6469533949999997
  3.0999255808434074 12.0285433454864954  6.1959378599999999
  1.3643832345135036 10.2930009991565914  6.1959378599999999
  0.8677712401295850  8.0608465245135026  7.7449223250000001
 12.5251553398704143  9.7963888708434066  7.7449223250000001
  3.0999255808434074 12.0285433454864954  9.2939067899999994
  1.3643832345135036 10.2930009991565914  9.2939067899999994
  5.3320800554864958 12.5251553398704143 10.8428912549999996
  3.5965377091565922  0.8677712401295850 10.8428912549999996
  7.5642345301295846  3.0999255808434074 12.3918757199999998
  5.8286920498704147  1.3643832345135036 12.3918757199999998
  5.3320800554864958 12.5251553398704143 13.9408601850000000
  3.5965377091565922  0.8677712401295850 13.9408601850000000
  7.5642345301295846  3.0999255808434074  3.0979689300000000
  5.8286920498704147  1.3643832345135036  3.0979689300000000
  5.3320800554864958 12.5251553398704143  4.6469533949999997
  3.5965377091565922  0.8677712401295850  4.6469533949999997
  7.5642345301295846  3.0999255808434074  6.1959378599999999
  5.8286920498704147  1.3643832345135036  6.1959378599999999
  5.3320800554864958 12.5251553398704143  7.7449223250000001
  3.5965377091565922  0.8677712401295850  7.7449223250000001
  7.5642345301295846  3.0999255808434074  9.2939067899999994
  5.8286920498704147  1.3643832345135036  9.2939067899999994
  5.3320800554864958  3.5965377091565922 10.8428912549999996
  3.5965377091565922  5.3320800554864958 10.8428912549999996
  7.5642345301295846  7.5642345301295846 12.3918757199999998
  5.8286920498704147  5.8286920498704147 12.3918757199999998
  5.3320800554864958  3.5965377091565922 13.9408601850000000
  3.5965377091565922  5.3320800554864958 13.9408601850000000
  7.5642345301295846  7.5642345301295846  3.0979689300000000
  5.8286920498704147  5.8286920498704147  3.0979689300000000
  5.3320800554864958  3.5965377091565922  4.6469533949999997
  3.5965377091565922  5.3320800554864958  4.6469533949999997
  7.5642345301295846  7.5642345301295846  6.1959378599999999
  5.8286920498704147  5.8286920498704147  6.1959378599999999
  5.3320800554864958  3.5965377091565922  7.7449223250000001
  3.5965377091565922  5.3320800554864958  7.7449223250000001
  7.5642345301295846  7.5642345301295846  9.2939067899999994
  5.8286920498704147  5.8286920498704147  9.2939067899999994
  5.3320800554864958  8.0608465245135026 10.8428912549999996
  3.5965377091565922  9.7963888708434066 10.8428912549999996
  7.5642345301295846 12.0285433454864954 12.3918757199999998
  5.8286920498704147 10.2930009991565914 12.3918757199999998
  5.3320800554864958  8.0608465245135026 13.9408601850000000
  3.5965377091565922  9.7963888708434066 13.9408601850000000
  7.5642345301295846 12.0285433454864954  3.0979689300000000
  5.8286920498704147 10.2930009991565914  3.0979689300000000
  5.3320800554864958  8.0608465245135026  4.6469533949999997
  3.5965377091565922  9.7963888708434066  4.6469533949999997
  7.5642345301295846 12.0285433454864954  6.1959378599999999
  5.8286920498704147 10.2930009991565914  6.1959378599999999
  5.3320800554864958  8.0608465245135026  7.7449223250000001
  3.5965377091565922  9.7963888708434066  7.7449223250000001
  7.5642345301295846 12.0285433454864954  9.2939067899999994
  5.8286920498704147 10.2930009991565914  9.2939067899999994
  9.7963888708434066 12.5251553398704143 10.8428912549999996
  8.0608465245135026  0.8677712401295850 10.8428912549999996
 12.0285433454864954  3.0999255808434074 12.3918757199999998
 10.2930009991565914  1.3643832345135036 12.3918757199999998
  9.7963888708434066 12.5251553398704143 13.9408601850000000
  8.0608465245135026  0.8677712401295850 13.9408601850000000
 12.0285433454864954  3.0999255808434074  3.0979689300000000
 10.2930009991565914  1.3643832345135036  3.0979689300000000
  9.7963888708434066 12.5251553398704143  4.6469533949999997
  8.0608465245135026  0.8677712401295850  4.6469533949999997
 12.0285433454864954  3.0999255808434074  6.1959378599999999
 10.2930009991565914  1.3643832345135036  6.1959378599999999
  9.7963888708434066 12.5251553398704143  7.7449223250000001
  8.0608465245135026  0.8677712401295850  7.7449223250000001
 12.0285433454864954  3.0999255808434074  9.2939067899999994
 10.2930009991565914  1.3643832345135036  9.2939067899999994
  9.7963888708434066  3.5965377091565922 10.8428912549999996
  8.0608465245135026  5.3320800554864958 10.8428912549999996
 12.0285433454864954  7.5642345301295846 12.3918757199999998
 10.2930009991565914  5.8286920498704147 12.3918757199999998
  9.7963888708434066  3.5965377091565922 13.9408601850000000
  8.0608465245135026  5.3320800554864958 13.9408601850000000
 12.0285433454864954  7.5642345301295846  3.0979689300000000
 10.2930009991565914  5.8286920498704147  3.0979689300000000
  9.7963888708434066  3.5965377091565922  4.6469533949999997
  8.0608465245135026  5.3320800554864958  4.6469533949999997
 12.0285433454864954  7.5642345301295846  6.1959378599999999
 10.2930009991565914  5.8286920498704147  6.1959378599999999
  9.7963888708434066  3.5965377091565922  7.7449223250000001
  8.0608465245135026  5.3320800554864958  7.7449223250000001
 12.0285433454864954  7.5642345301295846  9.2939067899999994
 10.2930009991565914  5.8286920498704147  9.2939067899999994
  9.7963888708434066  8.0608465245135026 10.8428912549999996
  8.0608465245135026  9.7963888708434066 10.8428912549999996
 12.0285433454864954 12.0285433454864954 12.3918757199999998
 10.2930009991565914 10.2930009991565914 12.3918757199999998
  9.7963888708434066  8.0608465245135026 13.9408601850000000
  8.0608465245135026  9.7963888708434066 13.9408601850000000
 12.0285433454864954 12.0285433454864954  3.0979689300000000
 10.2930009991565914 10.2930009991565914  3.0979689300000000
  9.7963888708434066  8.0608465245135026  4.6469533949999997
  8.0608465245135026  9.7963888708434066  4.6469533949999997
 12.0285433454864954 12.0285433454864954  6.1959378599999999
 10.2930009991565914 10.2930009991565914  6.1959378599999999
  9.7963888708434066  8.0608465245135026  7.7449223250000001
  8.0608465245135026  9.7963888708434066  7.7449223250000001
 12.0285433454864954 12.0285433454864954  9.2939067899999994
 10.2930009991565914 10.2930009991565914  9.2939067899999994
  2.2321544746430884  2.2321544746430884 10.8428912549999996
  0.0000000000000000  0.0000000000000000 12.3918757199999998
  2.2321544746430884  2.2321544746430884 13.9408601850000000
  0.0000000000000000  0.0000000000000000  3.0979689300000000
  2.2321544746430884  2.2321544746430884  4.6469533949999997
  0.0000000000000000  0.0000000000000000  6.1959378599999999
  2.2321544746430884  2.2321544746430884  7.7449223250000001
  0.0000000000000000  0.0000000000000000  9.2939067899999994
  2.2321544746430884  6.6964632899999987 10.8428912549999996
  0.0000000000000000  4.4643088153569108 12.3918757199999998
  2.2321544746430884  6.6964632899999987 13.9408601850000000
  0.0000000000000000  4.4643088153569108  3.0979689300000000
  2.2321544746430884  6.6964632899999987  4.6469533949999997
  0.0000000000000000  4.4643088153569108  6.1959378599999999
  2.2321544746430884  6.6964632899999987  7.7449223250000001
  0.0000000000000000  4.4643088153569108  9.2939067899999994
  2.2321544746430884 11.1607721053569104 10.8428912549999996
  0.0000000000000000  8.9286177646430875 12.3918757199999998
  2.2321544746430884 11.1607721053569104 13.9408601850000000
  0.0000000000000000  8.9286177646430875  3.0979689300000000
  2.2321544746430884 11.1607721053569104  4.6469533949999997
  0.0000000000000000  8.9286177646430875  6.1959378599999999
  2.2321544746430884 11.1607721053569104  7.7449223250000001
  0.0000000000000000  8.9286177646430875  9.2939067899999994
  6.6964632899999987  2.2321544746430884 10.8428912549999996
  4.4643088153569108  0.0000000000000000 12.3918757199999998
  6.6964632899999987  2.2321544746430884 13.9408601850000000
  4.4643088153569108  0.0000000000000000  3.0979689300000000
  6.6964632899999987  2.2321544746430884  4.6469533949999997
  4.4643088153569108  0.0000000000000000  6.1959378599999999
  6.6964632899999987  2.2321544746430884  7.7449223250000001
  4.4643088153569108  0.0000000000000000  9.2939067899999994
  6.6964632899999987  6.6964632899999987 10.8428912549999996
  4.4643088153569108  4.4643088153569108 12.3918757199999998
  6.6964632899999987  6.6964632899999987 13.9408601850000000
  4.4643088153569108  4.4643088153569108  3.0979689300000000
  6.6964632899999987  6.6964632899999987  4.6469533949999997
  4.4643088153569108  4.4643088153569108  6.1959378599999999
  6.6964632899999987  6.6964632899999987  7.7449223250000001
  4.4643088153569108  4.4643088153569108  9.2939067899999994
  6.6964632899999987 11.1607721053569104 10.8428912549999996
  4.4643088153569108  8.9286177646430875 12.3918757199999998
  6.6964632899999987 11.1607721053569104 13.9408601850000000
  4.4643088153569108  8.9286177646430875  3.0979689300000000
  6.6964632899999987 11.1607721053569104  4.6469533949999997
  4.4643088153569108  8.9286177646430875  6.1959378599999999
  6.6964632899999987 11.1607721053569104  7.7449223250000001
  4.4643088153569108  8.9286177646430875  9.2939067899999994
 11.1607721053569104  2.2321544746430884 10.8428912549999996
  8.9286177646430875  0.0000000000000000 12.3918757199999998
 11.1607721053569104  2.2321544746430884 13.9408601850000000
  8.9286177646430875  0.0000000000000000  3.0979689300000000
 11.1607721053569104  2.2321544746430884  4.6469533949999997
  8.9286177646430875  0.0000000000000000  6.1959378599999999
 11.1607721053569104  2.2321544746430884  7.7449223250000001
  8.9286177646430875  0.0000000000000000  9.2939067899999994
 11.1607721053569104  6.6964632899999987 10.8428912549999996
  8.9286177646430875  4.4643088153569108 12.3918757199999998
 11.1607721053569104  6.6964632899999987 13.9408601850000000
  8.9286177646430875  4.4643088153569108  3.0979689300000000
 11.1607721053569104  6.6964632899999987  4.6469533949999997
  8.9286177646430875  4.4643088153569108  6.1959378599999999
 11.1607721053569104  6.6964632899999987  7.7449223250000001
  8.9286177646430875  4.4643088153569108  9.2939067899999994
 11.1607721053569104 11.1607721053569104 10.8428912549999996
  8.9286177646430875  8.9286177646430875 12.3918757199999998
 11.1607721053569104 11.1607721053569104 13.9408601850000000
  8.9286177646430875  8.9286177646430875  3.0979689300000000
 11.1607721053569104 11.1607721053569104  4.6469533949999997
  8.9286177646430875  8.9286177646430875  6.1959378599999999
 11.1607721053569104 11.1607721053569104  7.7449223250000001
  8.9286177646430875  8.9286177646430875  9.2939067899999994
