# Supplementary material for: Benchmarking DFT Accuracy in Predicting O 1s Binding Energies on Metals
Source: J Phys Chem C Nanomater Interfaces. 2025 Oct 8;129(42):19199–206. doi: 10.1021/acs.jpcc.5c05986 (PMC12557369; doi:10.1021/acs.jpcc.5c05986)
Supplement: Supplementary file 3 [file jp5c05986_si_003.zip › Structures for BEs/22 - Cu(110) 2x1/POSCAR_Cu110_2x1_3x2x1_CL_JS_54]

Cu  O 
 1.0000000000000000
    10.6194600000000001    0.0000000000000000    0.0000000000000000
     0.0000000000000000   10.0121228999999996    0.0000000000000000
     0.0000000000000000    0.0000000000000000   31.7545460900000016
 Cu  O  
  54   6
Selective dynamics
Cartesian
  1.7699100353981998  1.2515153625000000 13.9999998506148593   F   F   F
  0.0000000000000000  0.0000000000000000 15.2515154193867737   F   F   F
  1.7699100353981998  1.2515153625000000 16.5450359017265392   T   T   T
  0.0000000000000000  9.9797101539296840 17.8107638526919558   T   T   T
  1.7699100353981998  8.7606075375000003 13.9999998506148593   F   F   F
  0.0000000000000000  2.5030307249999999 15.2515154193867737   F   F   F
  1.7699100353981998  8.7606075375000003 16.5666302632495821   T   T   T
  0.0000000000000000  2.5354434710703151 17.8107638526919558   T   T   T
  1.7699100353981998  1.2515153625000000 19.2126378322909446   T   T   T
  1.7699100353981998  6.2575768125000000 13.9999998506148593   F   F   F
  0.0000000000000000  5.0060614499999989 15.2515154193867737   F   F   F
  1.7699100353981998  6.2575768125000000 16.5450359017265392   T   T   T
  0.0000000000000000  4.9736487039296842 17.8107638526919558   T   T   T
  1.7699100353981998  3.7545460874999996 13.9999998506148593   F   F   F
  0.0000000000000000  7.5090921749999993 15.2515154193867737   F   F   F
  1.7699100353981998  3.7545460874999996 16.5666302632495821   T   T   T
  0.0000000000000000  7.5415049210703149 17.8107638526919558   T   T   T
  1.7699100353981998  6.2575768125000000 19.2126378322909446   T   T   T
  5.3097299999999992  1.2515153625000000 13.9999998506148593   F   F   F
  3.5398199646017998  0.0000000000000000 15.2515154193867737   F   F   F
  5.3097299999999992  1.2515153625000000 16.5450359017265392   T   T   T
  3.5398199646017998  9.9797101539296840 17.8107638526919558   T   T   T
  5.3097299999999992  8.7606075375000003 13.9999998506148593   F   F   F
  3.5398199646017998  2.5030307249999999 15.2515154193867737   F   F   F
  5.3097299999999992  8.7606075375000003 16.5666302632495821   T   T   T
  3.5398199646017998  2.5354434710703151 17.8107638526919558   T   T   T
  5.3097299999999992  1.2515153625000000 19.2126378322909446   T   T   T
  5.3097299999999992  6.2575768125000000 13.9999998506148593   F   F   F
  3.5398199646017998  5.0060614499999989 15.2515154193867737   F   F   F
  5.3097299999999992  6.2575768125000000 16.5450359017265392   T   T   T
  3.5398199646017998  4.9736487039296842 17.8107638526919558   T   T   T
  5.3097299999999992  3.7545460874999996 13.9999998506148593   F   F   F
  3.5398199646017998  7.5090921749999993 15.2515154193867737   F   F   F
  5.3097299999999992  3.7545460874999996 16.5666302632495821   T   T   T
  3.5398199646017998  7.5415049210703149 17.8107638526919558   T   T   T
  5.3097299999999992  6.2575768125000000 19.2126378322909446   T   T   T
  8.8495499646018008  1.2515153625000000 13.9999998506148593   F   F   F
  7.0796400353982003  0.0000000000000000 15.2515154193867737   F   F   F
  8.8495499646018008  1.2515153625000000 16.5450359017265392   T   T   T
  7.0796400353982003  9.9797101539296840 17.8107638526919558   T   T   T
  8.8495499646018008  8.7606075375000003 13.9999998506148593   F   F   F
  7.0796400353982003  2.5030307249999999 15.2515154193867737   F   F   F
  8.8495499646018008  8.7606075375000003 16.5666302632495821   T   T   T
  7.0796400353982003  2.5354434710703151 17.8107638526919558   T   T   T
  8.8495499646018008  1.2515153625000000 19.2126378322909446   T   T   T
  8.8495499646018008  6.2575768125000000 13.9999998506148593   F   F   F
  7.0796400353982003  5.0060614499999989 15.2515154193867737   F   F   F
  8.8495499646018008  6.2575768125000000 16.5450359017265392   T   T   T
  7.0796400353982003  4.9736487039296842 17.8107638526919558   T   T   T
  8.8495499646018008  3.7545460874999996 13.9999998506148593   F   F   F
  7.0796400353982003  7.5090921749999993 15.2515154193867737   F   F   F
  8.8495499646018008  3.7545460874999996 16.5666302632495821   T   T   T
  7.0796400353982003  7.5415049210703149 17.8107638526919558   T   T   T
  8.8495499646018008  6.2575768125000000 19.2126378322909446   T   T   T
  0.0000000000000000  1.2515153625000000 19.4398015988368229   T   T   T
  0.0000000000000000  6.2575768125000000 19.4398015988368229   T   T   T
  3.5398199646017998  1.2515153625000000 19.4398015988368229   T   T   T
  3.5398199646017998  6.2575768125000000 19.4398015988368229   T   T   T
  7.0796400353982003  1.2515153625000000 19.4398015988368229   T   T   T
  7.0796400353982003  6.2575768125000000 19.4398015988368229   T   T   T
