# Supplementary material for: Benchmarking DFT Accuracy in Predicting O 1s Binding Energies on Metals
Source: J Phys Chem C Nanomater Interfaces. 2025 Oct 8;129(42):19199–206. doi: 10.1021/acs.jpcc.5c05986 (PMC12557369; doi:10.1021/acs.jpcc.5c05986)
Supplement: Supplementary file 3 [file jp5c05986_si_003.zip › Structures for BEs/23 - Cu(100) 2rt2/POSCAR_Cu100_R45_1x2x1_CL_JS_38]

Cu  O 
 1.0000000000000000
     5.0060614499999998    5.0060614499999998    0.0000000000000000
    -5.0060614599999997    5.0060614599999997    0.0000000000000000
     0.0000000000000000    0.0000000000000000   35.0796399999999977
 Cu  O  
  38   4
Selective dynamics
Cartesian
 -3.7545460949999998  3.7545460949999998 15.7699100894579995   F   F   F
 -3.7545460949999998  3.7545460949999998 19.4271902263215992   T   T   T
  0.0000000000000000  0.0000000000000000 13.9999998281195985   F   F   F
  1.2515153625000000  1.2515153625000000 15.7699100894579995   F   F   F
  0.0000000000000000  0.0000000000000000 17.6079941231723964   T   T   T
  1.2716558490468690  1.2716558490468690 19.3910901195940006   T   T   T
  0.0000000000000000  0.0000000000000000 21.4134320671868004   T   T   T
 -2.5030307325000001  5.0060614574999995 13.9999998281195985   F   F   F
 -2.5218539740975303  4.9872382159024689 17.5797725527923987   T   T   T
 -2.2892176428788815  5.2198745471211181 21.2816396136887995   T   T   T
 -1.2515153700000003  6.2575768199999988 15.7699100894579995   F   F   F
 -1.2515153700000003  6.2575768199999988 19.2710689900943990   T   T   T
  2.5030307249999995  2.5030307249999995 13.9999998281195985   F   F   F
  3.7545460874999996  3.7545460874999996 15.7699100894579995   F   F   F
  2.5030307249999995  2.5030307249999995 17.5539244708547990   T   T   T
  3.7344056009531310  3.7344056009531310 19.3910901195940006   T   T   T
 -0.0000000075000006  7.5090921824999999 13.9999998281195985   F   F   F
  0.0188232340975305  7.5279154240975306 17.5797725527923987   T   T   T
 -0.2138130971211183  7.2952790928788813 21.2816396136887995   T   T   T
 -1.2515153649999999  1.2515153649999999 15.7699100894579995   F   F   F
 -1.2515153649999999  1.2515153649999999 19.4271902263215992   T   T   T
 -2.5030307299999994  2.5030307299999994 13.9999998281195985   F   F   F
 -1.2515153674999995  3.7545460924999992 15.7699100894579995   F   F   F
 -2.5030307299999994  2.5030307299999994 17.6079941231723964   T   T   T
 -1.2313748809531304  3.7746865790468682 19.3910901195940006   T   T   T
 -2.5030307299999994  2.5030307299999994 21.4134320671868004   T   T   T
 -0.0000000025000000  2.5030307274999997 13.9999998281195985   F   F   F
 -0.0188232440975304  2.4842074859024694 17.5797725527923987   T   T   T
  0.2138130871211181  2.7168438171211182 21.2816396136887995   T   T   T
  1.2515153599999995  3.7545460899999994 15.7699100894579995   F   F   F
  1.2515153599999995  3.7545460899999994 19.2710689900943990   T   T   T
 -0.0000000050000000  5.0060614549999993 13.9999998281195985   F   F   F
  1.2515153575000002  6.2575768174999986 15.7699100894579995   F   F   F
 -0.0000000050000000  5.0060614549999993 17.5539244708547990   T   T   T
  1.2313748709531316  6.2374363309531304 19.3910901195940006   T   T   T
  2.5030307225000001  5.0060614524999991 13.9999998281195985   F   F   F
  2.5218539640975308  5.0248846940975298 17.5797725527923987   T   T   T
  2.2892176328788816  4.7922483628788815 21.2816396136887995   T   T   T
  1.3095710576205659  1.3095710576205659 21.6850877469575956   T   T   T
  3.6964903923794337  3.6964903923794337 21.6850877469575956   T   T   T
 -1.1934596723794335  3.8126017876205651 21.6850877469575956   T   T   T
  1.1934596623794342  6.1995211223794335 21.6850877469575956   T   T   T
