# Supplementary material for: Benchmarking DFT Accuracy in Predicting O 1s Binding Energies on Metals
Source: J Phys Chem C Nanomater Interfaces. 2025 Oct 8;129(42):19199–206. doi: 10.1021/acs.jpcc.5c05986 (PMC12557369; doi:10.1021/acs.jpcc.5c05986)
Supplement: Supplementary file 3 [file jp5c05986_si_003.zip › Structures for BEs/24 - Cu(111) 2x2/POSCAR_Cu111_O_2x2_2x2x1_CL_JS_64]

Cu  O 
 1.0000000000000000
    10.0121228999999996    0.0000000000000000    0.0000000000000000
     5.0060614599999997    8.6707527800000008    0.0000000000000000
     0.0000000000000000    0.0000000000000000   34.1311480900000035
 Cu  O  
  64   4
Selective dynamics
Cartesian
  0.0000000000000000  0.0000000000000000 13.9999999927379069   F   F   F
  1.2515153132727186  0.7225627027641575 16.0437161413497975   F   F   F
 10.0184416024852645  1.4414773597111854 18.0749969474665768   T   T   T
 14.9809479733341284  8.6492543421422123 20.2235735397324099   T   T   T
  1.2515153649999999  2.1676881950000002 13.9999999927379069   F   F   F
  5.0060614082727186  7.2256272877641576 16.0437161413497975   F   F   F
 13.7666690467272801  7.9481900772358438 18.1526664706831404   T   T   T
 11.2636382650495879  2.2106850707155754 20.2235735397324099   T   T   T
  2.5030307249999999  0.0000000000000000 13.9999999927379069   F   F   F
  8.7606074882727185  0.7225627027641575 16.0437161413497975   F   F   F
  2.4967120258396545  1.4414773597111854 18.0749969474665768   T   T   T
  7.5463285716162822  8.6492543421422123 20.2235735397324099   T   T   T
  3.7545460899999998  2.1676881950000002 13.9999999927379069   F   F   F
 12.5151535832727170  7.2256272877641576 16.0437161413497975   F   F   F
  6.2575768216750811  7.9554862555776298 18.0749969474665768   T   T   T
  3.7545460899999998  2.1676881950000002 20.0612471646622943   T   T   T
  2.5030307299999994  4.3353763899999995 13.9999999927379069   F   F   F
  3.7545460432727182  5.0579390927641574 16.0437161413497975   F   F   F
 12.5214723324852635  5.7768537497111856 18.0749969474665768   T   T   T
 12.4779172433341277  4.3138779521422128 20.2235735397324099   T   T   T
  3.7545460949999998  6.5030645850000006 13.9999999927379069   F   F   F
  2.5030306782727187  2.8902508977641577 16.0437161413497975   F   F   F
 11.2636383167272811  3.6128136872358430 18.1526664706831404   T   T   T
 13.7666689950495886  6.5460614607155758 20.2235735397324099   T   T   T
  5.0060614549999993  4.3353763899999995 13.9999999927379069   F   F   F
 11.2636382182727175  5.0579390927641574 16.0437161413497975   F   F   F
  4.9997427558396543  5.7768537497111856 18.0749969474665768   T   T   T
  5.0432978416162833  4.3138779521422128 20.2235735397324099   T   T   T
  6.2575768199999997  6.5030645850000006 13.9999999927379069   F   F   F
 10.0121228532727180  2.8902508977641577 16.0437161413497975   F   F   F
  3.7545460916750812  3.6201098655776298 18.0749969474665768   T   T   T
  6.2575768199999997  6.5030645850000006 20.0612471646622943   T   T   T
  5.0060614499999989  0.0000000000000000 13.9999999927379069   F   F   F
  6.2575767632727191  0.7225627027641575 16.0437161413497975   F   F   F
  5.0123801524852638  1.4414773597111854 18.0749969474665768   T   T   T
  9.9748865233341277  8.6492543421422123 20.2235735397324099   T   T   T
  6.2575768150000002  2.1676881950000002 13.9999999927379069   F   F   F
 10.0121228582727184  7.2256272877641576 16.0437161413497975   F   F   F
  8.7606075967272794  7.9481900772358438 18.1526664706831404   T   T   T
  6.2575768150495881  2.2106850707155754 20.2235735397324099   T   T   T
  7.5090921749999993  0.0000000000000000 13.9999999927379069   F   F   F
  3.7545460382727183  0.7225627027641575 16.0437161413497975   F   F   F
  7.5027734758396543  1.4414773597111854 18.0749969474665768   T   T   T
 12.5523900216162829  8.6492543421422123 20.2235735397324099   T   T   T
  8.7606075399999987  2.1676881950000002 13.9999999927379069   F   F   F
  7.5090921332727181  7.2256272877641576 16.0437161413497975   F   F   F
 11.2636382716750809  7.9554862555776298 18.0749969474665768   T   T   T
  8.7606075399999987  2.1676881950000002 20.0612471646622943   T   T   T
  7.5090921799999979  4.3353763899999995 13.9999999927379069   F   F   F
  8.7606074932727189  5.0579390927641574 16.0437161413497975   F   F   F
  7.5154108824852637  5.7768537497111856 18.0749969474665768   T   T   T
  7.4718557933341287  4.3138779521422128 20.2235735397324099   T   T   T
  8.7606075449999974  6.5030645850000006 13.9999999927379069   F   F   F
  7.5090921282727185  2.8902508977641577 16.0437161413497975   F   F   F
  6.2575768667272804  3.6128136872358430 18.1526664706831404   T   T   T
  8.7606075450495879  6.5460614607155758 20.2235735397324099   T   T   T
 10.0121229049999982  4.3353763899999995 13.9999999927379069   F   F   F
  6.2575767682727186  5.0579390927641574 16.0437161413497975   F   F   F
 10.0058042058396541  5.7768537497111856 18.0749969474665768   T   T   T
 10.0493592916162822  4.3138779521422128 20.2235735397324099   T   T   T
 11.2636382699999995  6.5030645850000006 13.9999999927379069   F   F   F
  5.0060614032727182  2.8902508977641577 16.0437161413497975   F   F   F
  8.7606075416750819  3.6201098655776298 18.0749969474665768   T   T   T
 11.2636382699999995  6.5030645850000006 20.0612471646622943   T   T   T
  1.2515153132727186  0.7225627027641575 21.3805406170313255   T   T   T
  3.7545460432727182  5.0579390927641574 21.3805406170313255   T   T   T
  6.2575767632727191  0.7225627027641575 21.3805406170313255   T   T   T
  8.7606074932727189  5.0579390927641574 21.3805406170313255   T   T   T
