# Supplementary material for: Benchmarking DFT Accuracy in Predicting O 1s Binding Energies on Metals
Source: J Phys Chem C Nanomater Interfaces. 2025 Oct 8;129(42):19199–206. doi: 10.1021/acs.jpcc.5c05986 (PMC12557369; doi:10.1021/acs.jpcc.5c05986)
Supplement: Supplementary file 3 [file jp5c05986_si_003.zip › Structures for BEs/25 - Cu(110) c(2x6)/POSCAR_Cu110_6x2_1x1x1_CL_JS_58]

Cu  O 
 1.0000000000000000
     7.0796400000000004    0.0000000000000000    0.0000000000000000
     0.0000000000000000   15.0181843599999993    0.0000000000000000
     0.0000000000000000    0.0000000000000000   31.7545460900000016
 Cu  O  
  58   8
Selective dynamics
Cartesian
  1.7699100000000001  1.2515153132727188 13.9999998506148593   F   F   F
  0.0000000000000000  0.0000000000000000 15.2515154193867737   F   F   F
  1.7918433618876002  1.2505211094680866 16.5404683278169529   T   T   T
  7.0795379823875999  0.0164615820588396 17.7333935835982111   T   T   T
  1.7699100000000001  3.7545460899999998 13.9999998506148593   F   F   F
  0.0000000000000000  2.5030307767272810 15.2515154193867737   F   F   F
  1.7579343641616001  3.7653283954612622 16.5724594452753244   T   T   T
  7.0795612036068007  2.4825946321775674 17.7357808903732561   T   T   T
  1.7699100000000001  6.2575768667272813 13.9999998506148593   F   F   F
  0.0000000000000000  5.0060614032727182 15.2515154193867737   F   F   F
  1.7807812827948000  6.2444912223307263 16.5720987136317426   T   T   T
  7.0795447080456002  4.9951325203321026 17.8708393258032459   T   T   T
  1.7699100000000001  8.7606074932727189 13.9999998506148593   F   F   F
  0.0000000000000000  7.5090921799999988 15.2515154193867737   F   F   F
  1.7475242491164000  8.7593663905172079 16.5404565786349025   T   T   T
  7.0794483541452005  7.5356964430482085 17.7984938960827819   T   T   T
  1.7699100000000001 11.2636382699999995 13.9999998506148593   F   F   F
  0.0000000000000000 10.0121229567272803 15.2515154193867737   F   F   F
  1.7808627694512000 11.2750357202926459 16.5725836055505376   T   T   T
  7.0794853098660004  9.9814564249915350 17.7984761135369709   T   T   T
  1.7699100000000001 13.7666690467272801 13.9999998506148593   F   F   F
  0.0000000000000000 12.5151535832727188 15.2515154193867737   F   F   F
  1.7584959212064002 13.7538327041911028 16.5722317651798612   T   T   T
  7.0795514337036005 12.5234732068626275 17.8719367629161177   T   T   T
  5.3097300000000001  1.2515153132727188 13.9999998506148593   F   F   F
  3.5398199999999997  0.0000000000000000 15.2515154193867737   F   F   F
  5.2876366382483999  1.2505194574678071 16.5405283439090667   T   T   T
  3.5396200001700002  0.0280482614744232 17.7979597846175466   T   T   T
  5.3097300000000001  3.7545460899999998 13.9999998506148593   F   F   F
  3.5398199999999997  2.5030307767272810 15.2515154193867737   F   F   F
  5.3215673704692010  3.7653057180028782 16.5725026314580113   T   T   T
  3.5396413098864001  2.4733075371511872 17.7983494128980730   T   T   T
  5.3097300000000001  6.2575768667272813 13.9999998506148593   F   F   F
  3.5398199999999997  5.0060614032727182 15.2515154193867737   F   F   F
  5.2987165580340001  6.2444698965089342 16.5720482239034581   T   T   T
  3.5397312921108002  5.0140950806324129 17.8692357212256994   T   T   T
  5.3097300000000001  8.7606074932727189 13.9999998506148593   F   F   F
  3.5398199999999997  7.5090921799999988 15.2515154193867737   F   F   F
  5.3319687067607999  8.7593726981546389 16.5404019608156290   T   T   T
  3.5397297345900003  7.5260896108768032 17.7334897998728636   T   T   T
  5.3097300000000001 11.2636382699999995 13.9999998506148593   F   F   F
  3.5398199999999997 10.0121229567272803 15.2515154193867737   F   F   F
  5.2986484518972006 11.2750546432049408 16.5725439123679266   T   T   T
  3.5397413451996003  9.9932195680733482 17.7334558225085459   T   T   T
  5.3097300000000001 13.7666690467272801 13.9999998506148593   F   F   F
  3.5398199999999997 12.5151535832727188 15.2515154193867737   F   F   F
  5.3209945567967996 13.7538541801947360 16.5722816198172218   T   T   T
  3.5397256283988003 12.5059384253494219 17.8707265971646265   T   T   T
  7.0790961420552003  1.2420664724007811 19.9543675058613026   T   T   T
  3.5393717171952002  8.7611269722697322 19.9517356890813637   T   T   T
  1.7004097404912000  3.4992160806037393 19.3602491573357689   T   T   T
  5.3785407025728000  3.4992947758897861 19.3600062350581830   T   T   T
  5.2396610330100009  6.5103665502390475 19.3587506603057840   T   T   T
  1.8391599942348003  6.5102653276764615 19.3584778887548730   T   T   T
  1.8399526307292000 11.0142009456010719 19.3578926524704329   T   T   T
  5.2390593344064005 11.0141525870474339 19.3580685726557711   T   T   T
  5.3802577276620003 14.0185230973534196 19.3615980904536720   T   T   T
  1.6984759368252000 14.0186600631947815 19.3619048393689042   T   T   T
  3.5393421243000001 13.8478638091967152 19.3984660711005468   T   T   T
  3.5394747967536002 10.5967493356749252 19.9949412420368802   T   T   T
  3.5393652039264003  6.9257240245380371 19.9951447886773153   T   T   T
  3.5394539826120002  3.6777612671860354 19.3994272812106878   T   T   T
  7.0792014870984001  6.3328502594672553 19.4001897078623138   T   T   T
  7.0792536640452006  3.0780311002275398 19.9913920364204003   T   T   T
  7.0793092392192012 11.1819560172662396 19.3996171733963116   T   T   T
  7.0791269384892006 14.4254239822211368 20.0066691485443009   T   T   T
