# Supplementary material for: Benchmarking DFT Accuracy in Predicting O 1s Binding Energies on Metals
Source: J Phys Chem C Nanomater Interfaces. 2025 Oct 8;129(42):19199–206. doi: 10.1021/acs.jpcc.5c05986 (PMC12557369; doi:10.1021/acs.jpcc.5c05986)
Supplement: Supplementary file 3 [file jp5c05986_si_003.zip › Structures for BEs/26 - Ni(100) c(2x2)/POSCAR_Ni100_2x2_2O_2x2x1_CL_JS_71]

Ni  O 
 1.0000000000000000
     9.6743238599999994    0.0000000000000000    0.0000000000000000
     0.0000000000000000    9.6743238599999994    0.0000000000000000
     0.0000000000000000    0.0000000000000000   33.1305850000000035
 Ni  O  
  64   8
Selective dynamics
Cartesian
  1.2092904824999999  1.2092904824999999 13.9999999174020999   F   F   F
  4.8371619299999988  4.8371619299999988 15.7101950829026524   F   F   F
  1.2092904824999999  1.2092904824999999 17.4428418519401518   T   T   T
  4.8371609625676140  4.8371609625676140 19.2691073715414021   T   T   T
  1.2092904824999999  3.6278714474999996 13.9999999174020999   F   F   F
  4.8371619299999988  2.4185809649999999 15.7101950829026524   F   F   F
  1.2092904824999999  3.6278714474999996 17.4489305908514503   T   T   T
  4.8371609625676140  2.4185819324323861 19.2691073715414021   T   T   T
  3.6278714474999996  1.2092904824999999 13.9999999174020999   F   F   F
  2.4185809649999999  4.8371619299999988 15.7101950829026524   F   F   F
  3.6278714474999996  1.2092904824999999 17.4489305908514503   T   T   T
  2.4185819324323861  4.8371609625676140 19.2691073715414021   T   T   T
  3.6278714474999996  3.6278714474999996 13.9999999174020999   F   F   F
  2.4185809649999999  2.4185809649999999 15.7101950829026524   F   F   F
  3.6278714474999996  3.6278714474999996 17.4427517367489529   T   T   T
  2.4185819324323861  2.4185819324323861 19.2691073715414021   T   T   T
  1.2092904824999999  6.0464524124999999 13.9999999174020999   F   F   F
  4.8371619299999988  0.0000000000000000 15.7101950829026524   F   F   F
  1.2092904824999999  6.0464524124999999 17.4428418519401518   T   T   T
  4.8371609625676140 -0.0000009674323839 19.2691073715414021   T   T   T
  1.2092904824999999  8.4650333774999993 13.9999999174020999   F   F   F
  4.8371619299999988  7.2557428949999991 15.7101950829026524   F   F   F
  1.2092904824999999  8.4650333774999993 17.4489305908514503   T   T   T
  4.8371609625676140  7.2557438624323849 19.2691073715414021   T   T   T
  3.6278714474999996  6.0464524124999999 13.9999999174020999   F   F   F
  2.4185809649999999  0.0000000000000000 15.7101950829026524   F   F   F
  3.6278714474999996  6.0464524124999999 17.4489305908514503   T   T   T
  2.4185819324323861 -0.0000009674323839 19.2691073715414021   T   T   T
  3.6278714474999996  8.4650333774999993 13.9999999174020999   F   F   F
  2.4185809649999999  7.2557428949999991 15.7101950829026524   F   F   F
  3.6278714474999996  8.4650333774999993 17.4427517367489529   T   T   T
  2.4185819324323861  7.2557438624323849 19.2691073715414021   T   T   T
  6.0464524124999999  1.2092904824999999 13.9999999174020999   F   F   F
  0.0000000000000000  4.8371619299999988 15.7101950829026524   F   F   F
  6.0464524124999999  1.2092904824999999 17.4428418519401518   T   T   T
 -0.0000009674323839  4.8371609625676140 19.2691073715414021   T   T   T
  6.0464524124999999  3.6278714474999996 13.9999999174020999   F   F   F
  0.0000000000000000  2.4185809649999999 15.7101950829026524   F   F   F
  6.0464524124999999  3.6278714474999996 17.4489305908514503   T   T   T
 -0.0000009674323839  2.4185819324323861 19.2691073715414021   T   T   T
  8.4650333774999993  1.2092904824999999 13.9999999174020999   F   F   F
  7.2557428949999991  4.8371619299999988 15.7101950829026524   F   F   F
  8.4650333774999993  1.2092904824999999 17.4489305908514503   T   T   T
  7.2557438624323849  4.8371609625676140 19.2691073715414021   T   T   T
  8.4650333774999993  3.6278714474999996 13.9999999174020999   F   F   F
  7.2557428949999991  2.4185809649999999 15.7101950829026524   F   F   F
  8.4650333774999993  3.6278714474999996 17.4427517367489529   T   T   T
  7.2557438624323849  2.4185819324323861 19.2691073715414021   T   T   T
  6.0464524124999999  6.0464524124999999 13.9999999174020999   F   F   F
  0.0000000000000000  0.0000000000000000 15.7101950829026524   F   F   F
  6.0464524124999999  6.0464524124999999 17.4428418519401518   T   T   T
 -0.0000009674323839 -0.0000009674323839 19.2691073715414021   T   T   T
  6.0464524124999999  8.4650333774999993 13.9999999174020999   F   F   F
  0.0000000000000000  7.2557428949999991 15.7101950829026524   F   F   F
  6.0464524124999999  8.4650333774999993 17.4489305908514503   T   T   T
 -0.0000009674323839  7.2557438624323849 19.2691073715414021   T   T   T
  8.4650333774999993  6.0464524124999999 13.9999999174020999   F   F   F
  7.2557428949999991  0.0000000000000000 15.7101950829026524   F   F   F
  8.4650333774999993  6.0464524124999999 17.4489305908514503   T   T   T
  7.2557438624323849 -0.0000009674323839 19.2691073715414021   T   T   T
  8.4650333774999993  8.4650333774999993 13.9999999174020999   F   F   F
  7.2557428949999991  7.2557428949999991 15.7101950829026524   F   F   F
  8.4650333774999993  8.4650333774999993 17.4427517367489529   T   T   T
  7.2557438624323849  7.2557438624323849 19.2691073715414021   T   T   T
  1.2092904824999999  1.2092904824999999 20.1617208691752019   T   T   T
  3.6278714474999996  3.6278714474999996 20.1617447231964029   T   T   T
  1.2092904824999999  6.0464524124999999 20.1617208691752019   T   T   T
  3.6278714474999996  8.4650333774999993 20.1617447231964029   T   T   T
  6.0464524124999999  1.2092904824999999 20.1617208691752019   T   T   T
  8.4650333774999993  3.6278714474999996 20.1617447231964029   T   T   T
  6.0464524124999999  6.0464524124999999 20.1617208691752019   T   T   T
  8.4650333774999993  8.4650333774999993 20.1617447231964029   T   T   T
