# Supplementary material for: Benchmarking DFT Accuracy in Predicting O 1s Binding Energies on Metals
Source: J Phys Chem C Nanomater Interfaces. 2025 Oct 8;129(42):19199–206. doi: 10.1021/acs.jpcc.5c05986 (PMC12557369; doi:10.1021/acs.jpcc.5c05986)
Supplement: Supplementary file 3 [file jp5c05986_si_003.zip › Structures for BEs/27 - Mn2O3/POSCAR_Mn2O3_Bulk_1x1x1_CL_JS_50]

Mn  O 
 1.0000000000000000
     9.3450746999999996    0.0000000000000000    0.0000000000000000
     0.0000000000000000    9.3455214200000007    0.0000000000000000
     0.0000000000000000    0.0000000000000000    9.3460684599999997
 Mn  O  
  32  48
Cartesian
  4.6725373499999989  0.0000000000000000  4.6730342299999998
  4.6725373499999989  4.6727607099999995  9.3460684599999997
  0.0000000000000000  4.6727607099999995  4.6730342299999998
  0.0000000000000000  0.0000000000000000  9.3460684599999997
  0.0000000000000000  4.6727607099999995  9.3460684599999997
  0.0000000000000000  0.0000000000000000  4.6730342299999998
  4.6725373499999989  0.0000000000000000  9.3460684599999997
  4.6725373499999989  4.6727607099999995  4.6730342299999998
  4.6773263269807623  2.6729195904752650  7.0151053396430392
  4.6677483730192382  1.9998411195247350  2.3420711096430398
  9.3402857230192371  7.3456803004752658  2.3309631203569601
  0.0047889769807620  6.6726018295247354  7.0039973503569604
  4.6677483730192382  6.6726018295247354  2.3309631203569601
  4.6773263269807623  7.3456803004752658  7.0039973503569604
  0.0047889769807620  1.9998411195247350  7.0151053396430392
  9.3402857230192371  2.6729195904752650  2.3420711096430398
  2.3393616143734586  9.3437573593767613  7.3459713972186282
  7.0057130856265406  4.6745247706232398  2.6729371672186293
  2.3331757356265408  4.6709966493767610  2.0000970627813706
  7.0118989643734588  0.0017640606232392  6.6731312927813686
  7.0057130856265406  0.0017640606232392  2.0000970627813706
  2.3393616143734586  4.6709966493767610  6.6731312927813686
  7.0118989643734588  4.6745247706232398  7.3459713972186282
  2.3331757356265408  9.3437573593767613  2.6729371672186293
  1.9998594427075678  2.3342363054758235  4.6796074134086023
  7.3452152572924314  2.3385244045241764  9.3526416434086030
  2.6726779072924320  7.0069970154758234  4.6664610465913974
  6.6723967927075680  7.0112851145241777  9.3394952765913946
  7.3452152572924314  7.0112851145241777  4.6664610465913974
  1.9998594427075678  7.0069970154758234  9.3394952765913946
  6.6723967927075680  2.3385244045241764  4.6796074134086023
  2.6726779072924320  2.3342363054758235  9.3526416434086030
  1.3401547345477198  1.2194794270603162  8.5647595673083039
  8.0049199654522791  3.4532812829396842  3.8917253373083041
  3.3323826154522798  5.8922401370603170 10.1273773526916955
  6.0126920845477194  8.1260419929396832  5.4543431226916965
  8.0049199654522791  8.1260419929396832 10.1273773526916955
  1.3401547345477198  5.8922401370603170  5.4543431226916965
  6.0126920845477194  3.4532812829396842  8.5647595673083039
  3.3323826154522798  1.2194794270603162  3.8917253373083041
  0.7863108456879780  3.3350340826062799  5.8988231661303221
  8.5587638543120228  1.3377266273937207 10.5718573961303210
  3.8862265043120217  8.0077947926062798  3.4472452938696776
  5.4588481956879775  6.0104873373937213  8.1202795238696783
  8.5587638543120228  6.0104873373937213  3.4472452938696776
  0.7863108456879780  8.0077947926062798  8.1202795238696783
  5.4588481956879775  1.3377266273937207  5.8988231661303221
  3.8862265043120217  3.3350340826062799 10.5718573961303210
  3.4537385031124557  3.8886069787642024  8.0113645543069598
  5.8913361968875435  0.7841537312357981  3.3383303243069600
  1.2187988468875441  8.5613676887642018 10.6807723656930396
  8.1262758531124568  5.4569144412357984  6.0077381356930388
  5.8913361968875435  5.4569144412357984 10.6807723656930396
  3.4537385031124557  8.5613676887642018  6.0077381356930388
  8.1262758531124568  0.7841537312357981  8.0113645543069598
  1.2187988468875441  3.8886069787642024  3.3383303243069600
  3.3376133341141108  3.4496204552890419  5.4603690937919653
  6.0074613658858889  1.2231402547109587 10.1334033237919652
  1.3349240158858888  8.1223811652890419  3.8856993662080339
  8.0101506841141106  5.8959009647109593  8.5587335962080342
  6.0074613658858889  5.8959009647109593  3.8856993662080339
  3.3376133341141108  8.1223811652890419  8.5587335962080342
  8.0101506841141106  1.2231402547109587  5.4603690937919653
  1.3349240158858888  3.4496204552890419 10.1334033237919652
  3.8909881936746600  1.3378251291894876  8.1293708185034568
  5.4540865063253401  3.3349355808105128  3.4563365885034578
  0.7815491563253401  6.0105858391894875 10.5627661014965426
  8.5635255436746593  8.0076962908105145  5.8897318714965410
  5.4540865063253401  8.0076962908105145 10.5627661014965426
  3.8909881936746600  6.0105858391894875  5.8897318714965410
  8.5635255436746593  3.3349355808105128  8.1293708185034568
  0.7815491563253401  1.3378251291894876  3.4563365885034578
  1.2239412545934600  0.7839974741176556  6.0136659730744784
  8.1211334454065405  3.8887632358823447 10.6867002030744800
  3.4485960954065398  5.4567581841176560  3.3324024869255204
  5.8964786045934598  8.5615239458823442  8.0054367169255194
  8.1211334454065405  8.5615239458823442  3.3324024869255204
  1.2239412545934600  5.4567581841176560  8.0054367169255194
  5.8964786045934598  3.8887632358823447  6.0136659730744784
  3.4485960954065398  0.7839974741176556 10.6867002030744800
