# Supplementary material for: Benchmarking DFT Accuracy in Predicting O 1s Binding Energies on Metals
Source: J Phys Chem C Nanomater Interfaces. 2025 Oct 8;129(42):19199–206. doi: 10.1021/acs.jpcc.5c05986 (PMC12557369; doi:10.1021/acs.jpcc.5c05986)
Supplement: Supplementary file 3 [file jp5c05986_si_003.zip › Structures for BEs/28 - TiO2/POSCAR_TiO2_110_Oterm_2x4x1_CL_JS_106]

 O Ti 
 1.0000000000000000
    12.9788820400000002    0.0000000000000000    0.0000000000000000
     0.0000000000000000   11.7455073599999995    0.0000000000000000
     0.0000000000000000    0.0000000000000000   40.9472522800000007
 O   Ti 
 144  64
Selective dynamics
Cartesian
  0.0000000000000000  0.0000000000000000 14.9683704390847012   F   F   F
  3.2447205100000001  0.0000000000000000 14.2763504103220615   F   F   F
  4.5210707784099018 10.2773189399999989 16.2447204515311441   F   F   F
  1.9683702415900983 10.2773189399999989 16.2447204515311441   F   F   F
  3.2447205100000001  0.0000000000000000 18.2130909022127518   F   F   F
  0.0000000000000000  0.0000000000000000 17.5210708734501139   F   F   F
  1.2763502684099017 10.2773189399999989 19.4894409146591947   F   F   F
  5.2130907515900988 10.2773189399999989 19.4894409146591947   F   F   F
  0.0000000000000000  0.0000000000000000 21.4459509937179007   T   T   T
  3.2447205100000001  0.0000000000000000 20.7580424785566997   T   T   T
  4.5228190338206895 10.2773189399999989 22.7331217270518593   T   T   T
  1.9666219861793106 10.2773189399999989 22.7331217270518593   T   T   T
  3.2447205100000001  0.0000000000000000 24.7363984818845992   T   T   T
  0.0000000000000000  0.0000000000000000 24.0153796090572627   T   T   T
  1.2890876134551372 10.2773189399999989 26.0301678649234773   T   T   T
  5.2003534065448624 10.2773189399999989 26.0301678649234773   T   T   T
  0.0000000000000000  0.0000000000000000 27.9650360927346355   T   T   T
  3.2447205100000001  0.0000000000000000 27.3502913090022872   T   T   T
  0.0000000000000000  2.9363768399999999 14.9683704390847012   F   F   F
  3.2447205100000001  2.9363768399999999 14.2763504103220615   F   F   F
  4.5210707784099018  1.4681884199999999 16.2447204515311441   F   F   F
  1.9683702415900983  1.4681884199999999 16.2447204515311441   F   F   F
  3.2447205100000001  2.9363768399999999 18.2130909022127518   F   F   F
  0.0000000000000000  2.9363768399999999 17.5210708734501139   F   F   F
  1.2763502684099017  1.4681884199999999 19.4894409146591947   F   F   F
  5.2130907515900988  1.4681884199999999 19.4894409146591947   F   F   F
  0.0000000000000000  2.9363768399999999 21.4459509937179007   T   T   T
  3.2447205100000001  2.9363768399999999 20.7580424785566997   T   T   T
  4.5228190338206895  1.4681884199999999 22.7331217270518593   T   T   T
  1.9666219861793106  1.4681884199999999 22.7331217270518593   T   T   T
  3.2447205100000001  2.9363768399999999 24.7363984818845992   T   T   T
  0.0000000000000000  2.9363768399999999 24.0153796090572627   T   T   T
  1.2890876134551372  1.4681884199999999 26.0301678649234773   T   T   T
  5.2003534065448624  1.4681884199999999 26.0301678649234773   T   T   T
  0.0000000000000000  2.9363768399999999 27.9650360927346355   T   T   T
  3.2447205100000001  2.9363768399999999 27.3502913090022872   T   T   T
  0.0000000000000000  5.8727536799999989 14.9683704390847012   F   F   F
  3.2447205100000001  5.8727536799999989 14.2763504103220615   F   F   F
  4.5210707784099018  4.4045652600000000 16.2447204515311441   F   F   F
  1.9683702415900983  4.4045652600000000 16.2447204515311441   F   F   F
  3.2447205100000001  5.8727536799999989 18.2130909022127518   F   F   F
  0.0000000000000000  5.8727536799999989 17.5210708734501139   F   F   F
  1.2763502684099017  4.4045652600000000 19.4894409146591947   F   F   F
  5.2130907515900988  4.4045652600000000 19.4894409146591947   F   F   F
  0.0000000000000000  5.8727536799999989 21.4459509937179007   T   T   T
  3.2447205100000001  5.8727536799999989 20.7580424785566997   T   T   T
  4.5228190338206895  4.4045652600000000 22.7331217270518593   T   T   T
  1.9666219861793106  4.4045652600000000 22.7331217270518593   T   T   T
  3.2447205100000001  5.8727536799999989 24.7363984818845992   T   T   T
  0.0000000000000000  5.8727536799999989 24.0153796090572627   T   T   T
  1.2890876134551372  4.4045652600000000 26.0301678649234773   T   T   T
  5.2003534065448624  4.4045652600000000 26.0301678649234773   T   T   T
  0.0000000000000000  5.8727536799999989 27.9650360927346355   T   T   T
  3.2447205100000001  5.8727536799999989 27.3502913090022872   T   T   T
  0.0000000000000000  8.8091305200000001 14.9683704390847012   F   F   F
  3.2447205100000001  8.8091305200000001 14.2763504103220615   F   F   F
  4.5210707784099018  7.3409420999999995 16.2447204515311441   F   F   F
  1.9683702415900983  7.3409420999999995 16.2447204515311441   F   F   F
  3.2447205100000001  8.8091305200000001 18.2130909022127518   F   F   F
  0.0000000000000000  8.8091305200000001 17.5210708734501139   F   F   F
  1.2763502684099017  7.3409420999999995 19.4894409146591947   F   F   F
  5.2130907515900988  7.3409420999999995 19.4894409146591947   F   F   F
  0.0000000000000000  8.8091305200000001 21.4459509937179007   T   T   T
  3.2447205100000001  8.8091305200000001 20.7580424785566997   T   T   T
  4.5228190338206895  7.3409420999999995 22.7331217270518593   T   T   T
  1.9666219861793106  7.3409420999999995 22.7331217270518593   T   T   T
  3.2447205100000001  8.8091305200000001 24.7363984818845992   T   T   T
  0.0000000000000000  8.8091305200000001 24.0153796090572627   T   T   T
  1.2890876134551372  7.3409420999999995 26.0301678649234773   T   T   T
  5.2003534065448624  7.3409420999999995 26.0301678649234773   T   T   T
  0.0000000000000000  8.8091305200000001 27.9650360927346355   T   T   T
  3.2447205100000001  8.8091305200000001 27.3502913090022872   T   T   T
  6.4894410199999992  0.0000000000000000 14.9683704390847012   F   F   F
  9.7341615299999997  0.0000000000000000 14.2763504103220615   F   F   F
 11.0105117984099028 10.2773189399999989 16.2447204515311441   F   F   F
  8.4578112615900984 10.2773189399999989 16.2447204515311441   F   F   F
  9.7341615299999997  0.0000000000000000 18.2130909022127518   F   F   F
  6.4894410199999992  0.0000000000000000 17.5210708734501139   F   F   F
  7.7657912884099023 10.2773189399999989 19.4894409146591947   F   F   F
 11.7025317715900989 10.2773189399999989 19.4894409146591947   F   F   F
  6.4894410199999992  0.0000000000000000 21.4459509937179007   T   T   T
  9.7341615299999997  0.0000000000000000 20.7580424785566997   T   T   T
 11.0122600538206896 10.2773189399999989 22.7331217270518593   T   T   T
  8.4560630061793116 10.2773189399999989 22.7331217270518593   T   T   T
  9.7341615299999997  0.0000000000000000 24.7363984818845992   T   T   T
  6.4894410199999992  0.0000000000000000 24.0153796090572627   T   T   T
  7.7785286334551378 10.2773189399999989 26.0301678649234773   T   T   T
 11.6897944265448626 10.2773189399999989 26.0301678649234773   T   T   T
  6.4894410199999992  0.0000000000000000 27.9650360927346355   T   T   T
  9.7341615299999997  0.0000000000000000 27.3502913090022872   T   T   T
  6.4894410199999992  2.9363768399999999 14.9683704390847012   F   F   F
  9.7341615299999997  2.9363768399999999 14.2763504103220615   F   F   F
 11.0105117984099028  1.4681884199999999 16.2447204515311441   F   F   F
  8.4578112615900984  1.4681884199999999 16.2447204515311441   F   F   F
  9.7341615299999997  2.9363768399999999 18.2130909022127518   F   F   F
  6.4894410199999992  2.9363768399999999 17.5210708734501139   F   F   F
  7.7657912884099023  1.4681884199999999 19.4894409146591947   F   F   F
 11.7025317715900989  1.4681884199999999 19.4894409146591947   F   F   F
  6.4894410199999992  2.9363768399999999 21.4459509937179007   T   T   T
  9.7341615299999997  2.9363768399999999 20.7580424785566997   T   T   T
 11.0122600538206896  1.4681884199999999 22.7331217270518593   T   T   T
  8.4560630061793116  1.4681884199999999 22.7331217270518593   T   T   T
  9.7341615299999997  2.9363768399999999 24.7363984818845992   T   T   T
  6.4894410199999992  2.9363768399999999 24.0153796090572627   T   T   T
  7.7785286334551378  1.4681884199999999 26.0301678649234773   T   T   T
 11.6897944265448626  1.4681884199999999 26.0301678649234773   T   T   T
  6.4894410199999992  2.9363768399999999 27.9650360927346355   T   T   T
  9.7341615299999997  2.9363768399999999 27.3502913090022872   T   T   T
  6.4894410199999992  5.8727536799999989 14.9683704390847012   F   F   F
  9.7341615299999997  5.8727536799999989 14.2763504103220615   F   F   F
 11.0105117984099028  4.4045652600000000 16.2447204515311441   F   F   F
  8.4578112615900984  4.4045652600000000 16.2447204515311441   F   F   F
  9.7341615299999997  5.8727536799999989 18.2130909022127518   F   F   F
  6.4894410199999992  5.8727536799999989 17.5210708734501139   F   F   F
  7.7657912884099023  4.4045652600000000 19.4894409146591947   F   F   F
 11.7025317715900989  4.4045652600000000 19.4894409146591947   F   F   F
  6.4894410199999992  5.8727536799999989 21.4459509937179007   T   T   T
  9.7341615299999997  5.8727536799999989 20.7580424785566997   T   T   T
 11.0122600538206896  4.4045652600000000 22.7331217270518593   T   T   T
  8.4560630061793116  4.4045652600000000 22.7331217270518593   T   T   T
  9.7341615299999997  5.8727536799999989 24.7363984818845992   T   T   T
  6.4894410199999992  5.8727536799999989 24.0153796090572627   T   T   T
  7.7785286334551378  4.4045652600000000 26.0301678649234773   T   T   T
 11.6897944265448626  4.4045652600000000 26.0301678649234773   T   T   T
  6.4894410199999992  5.8727536799999989 27.9650360927346355   T   T   T
  9.7341615299999997  5.8727536799999989 27.3502913090022872   T   T   T
  6.4894410199999992  8.8091305200000001 14.9683704390847012   F   F   F
  9.7341615299999997  8.8091305200000001 14.2763504103220615   F   F   F
 11.0105117984099028  7.3409420999999995 16.2447204515311441   F   F   F
  8.4578112615900984  7.3409420999999995 16.2447204515311441   F   F   F
  9.7341615299999997  8.8091305200000001 18.2130909022127518   F   F   F
  6.4894410199999992  8.8091305200000001 17.5210708734501139   F   F   F
  7.7657912884099023  7.3409420999999995 19.4894409146591947   F   F   F
 11.7025317715900989  7.3409420999999995 19.4894409146591947   F   F   F
  6.4894410199999992  8.8091305200000001 21.4459509937179007   T   T   T
  9.7341615299999997  8.8091305200000001 20.7580424785566997   T   T   T
 11.0122600538206896  7.3409420999999995 22.7331217270518593   T   T   T
  8.4560630061793116  7.3409420999999995 22.7331217270518593   T   T   T
  9.7341615299999997  8.8091305200000001 24.7363984818845992   T   T   T
  6.4894410199999992  8.8091305200000001 24.0153796090572627   T   T   T
  7.7785286334551378  7.3409420999999995 26.0301678649234773   T   T   T
 11.6897944265448626  7.3409420999999995 26.0301678649234773   T   T   T
  6.4894410199999992  8.8091305200000001 27.9650360927346355   T   T   T
  9.7341615299999997  8.8091305200000001 27.3502913090022872   T   T   T
  0.0000000000000000 10.2773189399999989 16.2447204515311441   F   F   F
  3.2447205100000001  0.0000000000000000 16.2447204515311441   F   F   F
  3.2447205100000001 10.2773189399999989 19.4894409146591947   F   F   F
  0.0000000000000000  0.0000000000000000 19.4894409146591947   F   F   F
  0.0000000000000000 10.2773189399999989 22.7748326455868835   T   T   T
  3.2447205100000001  0.0000000000000000 22.8559933753860243   T   T   T
  3.2447205100000001 10.2773189399999989 26.2333170108251039   T   T   T
  0.0000000000000000  0.0000000000000000 26.1588880093007958   T   T   T
  0.0000000000000000  1.4681884199999999 16.2447204515311441   F   F   F
  3.2447205100000001  2.9363768399999999 16.2447204515311441   F   F   F
  3.2447205100000001  1.4681884199999999 19.4894409146591947   F   F   F
  0.0000000000000000  2.9363768399999999 19.4894409146591947   F   F   F
  0.0000000000000000  1.4681884199999999 22.7748326455868835   T   T   T
  3.2447205100000001  2.9363768399999999 22.8559933753860243   T   T   T
  3.2447205100000001  1.4681884199999999 26.2333170108251039   T   T   T
  0.0000000000000000  2.9363768399999999 26.1588880093007958   T   T   T
  0.0000000000000000  4.4045652600000000 16.2447204515311441   F   F   F
  3.2447205100000001  5.8727536799999989 16.2447204515311441   F   F   F
  3.2447205100000001  4.4045652600000000 19.4894409146591947   F   F   F
  0.0000000000000000  5.8727536799999989 19.4894409146591947   F   F   F
  0.0000000000000000  4.4045652600000000 22.7748326455868835   T   T   T
  3.2447205100000001  5.8727536799999989 22.8559933753860243   T   T   T
  3.2447205100000001  4.4045652600000000 26.2333170108251039   T   T   T
  0.0000000000000000  5.8727536799999989 26.1588880093007958   T   T   T
  0.0000000000000000  7.3409420999999995 16.2447204515311441   F   F   F
  3.2447205100000001  8.8091305200000001 16.2447204515311441   F   F   F
  3.2447205100000001  7.3409420999999995 19.4894409146591947   F   F   F
  0.0000000000000000  8.8091305200000001 19.4894409146591947   F   F   F
  0.0000000000000000  7.3409420999999995 22.7748326455868835   T   T   T
  3.2447205100000001  8.8091305200000001 22.8559933753860243   T   T   T
  3.2447205100000001  7.3409420999999995 26.2333170108251039   T   T   T
  0.0000000000000000  8.8091305200000001 26.1588880093007958   T   T   T
  6.4894410199999992 10.2773189399999989 16.2447204515311441   F   F   F
  9.7341615299999997  0.0000000000000000 16.2447204515311441   F   F   F
  9.7341615299999997 10.2773189399999989 19.4894409146591947   F   F   F
  6.4894410199999992  0.0000000000000000 19.4894409146591947   F   F   F
  6.4894410199999992 10.2773189399999989 22.7748326455868835   T   T   T
  9.7341615299999997  0.0000000000000000 22.8559933753860243   T   T   T
  9.7341615299999997 10.2773189399999989 26.2333170108251039   T   T   T
  6.4894410199999992  0.0000000000000000 26.1588880093007958   T   T   T
  6.4894410199999992  1.4681884199999999 16.2447204515311441   F   F   F
  9.7341615299999997  2.9363768399999999 16.2447204515311441   F   F   F
  9.7341615299999997  1.4681884199999999 19.4894409146591947   F   F   F
  6.4894410199999992  2.9363768399999999 19.4894409146591947   F   F   F
  6.4894410199999992  1.4681884199999999 22.7748326455868835   T   T   T
  9.7341615299999997  2.9363768399999999 22.8559933753860243   T   T   T
  9.7341615299999997  1.4681884199999999 26.2333170108251039   T   T   T
  6.4894410199999992  2.9363768399999999 26.1588880093007958   T   T   T
  6.4894410199999992  4.4045652600000000 16.2447204515311441   F   F   F
  9.7341615299999997  5.8727536799999989 16.2447204515311441   F   F   F
  9.7341615299999997  4.4045652600000000 19.4894409146591947   F   F   F
  6.4894410199999992  5.8727536799999989 19.4894409146591947   F   F   F
  6.4894410199999992  4.4045652600000000 22.7748326455868835   T   T   T
  9.7341615299999997  5.8727536799999989 22.8559933753860243   T   T   T
  9.7341615299999997  4.4045652600000000 26.2333170108251039   T   T   T
  6.4894410199999992  5.8727536799999989 26.1588880093007958   T   T   T
  6.4894410199999992  7.3409420999999995 16.2447204515311441   F   F   F
  9.7341615299999997  8.8091305200000001 16.2447204515311441   F   F   F
  9.7341615299999997  7.3409420999999995 19.4894409146591947   F   F   F
  6.4894410199999992  8.8091305200000001 19.4894409146591947   F   F   F
  6.4894410199999992  7.3409420999999995 22.7748326455868835   T   T   T
  9.7341615299999997  8.8091305200000001 22.8559933753860243   T   T   T
  9.7341615299999997  7.3409420999999995 26.2333170108251039   T   T   T
  6.4894410199999992  8.8091305200000001 26.1588880093007958   T   T   T
