# Supplementary material for: Benchmarking DFT Accuracy in Predicting O 1s Binding Energies on Metals
Source: J Phys Chem C Nanomater Interfaces. 2025 Oct 8;129(42):19199–206. doi: 10.1021/acs.jpcc.5c05986 (PMC12557369; doi:10.1021/acs.jpcc.5c05986)
Supplement: Supplementary file 3 [file jp5c05986_si_003.zip › Structures for BEs/28 - TiO2/POSCAR_TiO2_110_Oterm_notop_2x4x1_CL_JS_11]

 O Ti 
 1.0000000000000000
    12.9788820400000002    0.0000000000000000    0.0000000000000000
     0.0000000000000000   11.7455073599999995    0.0000000000000000
     0.0000000000000000    0.0000000000000000   40.9472522800000007
 O   Ti 
 128  64
Selective dynamics
Cartesian
  0.0000000000000000  0.0000000000000000 14.9683704390847012   F   F   F
  4.5210707784099018 10.2773189399999989 16.2447204515311441   F   F   F
  1.9683702415900983 10.2773189399999989 16.2447204515311441   F   F   F
  3.2447205100000001  0.0000000000000000 18.2130909022127518   F   F   F
  0.0000000000000000  0.0000000000000000 17.5210708734501139   F   F   F
  1.2763502684099017 10.2773189399999989 19.4894409146591947   F   F   F
  5.2130907515900988 10.2773189399999989 19.4894409146591947   F   F   F
  0.0000000000000000  0.0000000000000000 21.4578113653408060   F   F   F
  3.2447205100000001  0.0000000000000000 20.7662225111446723   T   T   T
  4.5414890258464089 10.2773189399999989 22.7780506901435658   T   T   T
  1.9479519941535908 10.2773189399999989 22.7780506901435658   T   T   T
  3.2447205100000001  0.0000000000000000 24.7826135981704176   T   T   T
  0.0000000000000000  0.0000000000000000 24.0586190885198974   T   T   T
  1.2204228380225173 10.2773189399999989 26.2498764891196608   T   T   T
  5.2690181819774828 10.2773189399999989 26.2498764891196608   T   T   T
  3.2447205100000001  0.0000000000000000 27.3911759119863021   T   T   T
  0.0000000000000000  2.9363768399999999 14.9683704390847012   F   F   F
  4.5210707784099018  1.4681884199999999 16.2447204515311441   F   F   F
  1.9683702415900983  1.4681884199999999 16.2447204515311441   F   F   F
  3.2447205100000001  2.9363768399999999 18.2130909022127518   F   F   F
  0.0000000000000000  2.9363768399999999 17.5210708734501139   F   F   F
  1.2763502684099017  1.4681884199999999 19.4894409146591947   F   F   F
  5.2130907515900988  1.4681884199999999 19.4894409146591947   F   F   F
  0.0000000000000000  2.9363768399999999 21.4578113653408060   F   F   F
  3.2447205100000001  2.9363768399999999 20.7662225111446723   T   T   T
  4.5414890258464089  1.4681884199999999 22.7780506901435658   T   T   T
  1.9479519941535908  1.4681884199999999 22.7780506901435658   T   T   T
  3.2447205100000001  2.9363768399999999 24.7826135981704176   T   T   T
  0.0000000000000000  2.9363768399999999 24.0586190885198974   T   T   T
  1.2204228380225173  1.4681884199999999 26.2498764891196608   T   T   T
  5.2690181819774828  1.4681884199999999 26.2498764891196608   T   T   T
  3.2447205100000001  2.9363768399999999 27.3911759119863021   T   T   T
  0.0000000000000000  5.8727536799999989 14.9683704390847012   F   F   F
  4.5210707784099018  4.4045652600000000 16.2447204515311441   F   F   F
  1.9683702415900983  4.4045652600000000 16.2447204515311441   F   F   F
  3.2447205100000001  5.8727536799999989 18.2130909022127518   F   F   F
  0.0000000000000000  5.8727536799999989 17.5210708734501139   F   F   F
  1.2763502684099017  4.4045652600000000 19.4894409146591947   F   F   F
  5.2130907515900988  4.4045652600000000 19.4894409146591947   F   F   F
  0.0000000000000000  5.8727536799999989 21.4578113653408060   F   F   F
  3.2447205100000001  5.8727536799999989 20.7662225111446723   T   T   T
  4.5414890258464089  4.4045652600000000 22.7780506901435658   T   T   T
  1.9479519941535908  4.4045652600000000 22.7780506901435658   T   T   T
  3.2447205100000001  5.8727536799999989 24.7826135981704176   T   T   T
  0.0000000000000000  5.8727536799999989 24.0586190885198974   T   T   T
  1.2204228380225173  4.4045652600000000 26.2498764891196608   T   T   T
  5.2690181819774828  4.4045652600000000 26.2498764891196608   T   T   T
  3.2447205100000001  5.8727536799999989 27.3911759119863021   T   T   T
  0.0000000000000000  8.8091305200000001 14.9683704390847012   F   F   F
  4.5210707784099018  7.3409420999999995 16.2447204515311441   F   F   F
  1.9683702415900983  7.3409420999999995 16.2447204515311441   F   F   F
  3.2447205100000001  8.8091305200000001 18.2130909022127518   F   F   F
  0.0000000000000000  8.8091305200000001 17.5210708734501139   F   F   F
  1.2763502684099017  7.3409420999999995 19.4894409146591947   F   F   F
  5.2130907515900988  7.3409420999999995 19.4894409146591947   F   F   F
  0.0000000000000000  8.8091305200000001 21.4578113653408060   F   F   F
  3.2447205100000001  8.8091305200000001 20.7662225111446723   T   T   T
  4.5414890258464089  7.3409420999999995 22.7780506901435658   T   T   T
  1.9479519941535908  7.3409420999999995 22.7780506901435658   T   T   T
  3.2447205100000001  8.8091305200000001 24.7826135981704176   T   T   T
  0.0000000000000000  8.8091305200000001 24.0586190885198974   T   T   T
  1.2204228380225173  7.3409420999999995 26.2498764891196608   T   T   T
  5.2690181819774828  7.3409420999999995 26.2498764891196608   T   T   T
  3.2447205100000001  8.8091305200000001 27.3911759119863021   T   T   T
  6.4894410199999992  0.0000000000000000 14.9683704390847012   F   F   F
 11.0105117984099028 10.2773189399999989 16.2447204515311441   F   F   F
  8.4578112615900984 10.2773189399999989 16.2447204515311441   F   F   F
  9.7341615299999997  0.0000000000000000 18.2130909022127518   F   F   F
  6.4894410199999992  0.0000000000000000 17.5210708734501139   F   F   F
  7.7657912884099023 10.2773189399999989 19.4894409146591947   F   F   F
 11.7025317715900989 10.2773189399999989 19.4894409146591947   F   F   F
  6.4894410199999992  0.0000000000000000 21.4578113653408060   F   F   F
  9.7341615299999997  0.0000000000000000 20.7662225111446723   T   T   T
 11.0309300458464090 10.2773189399999989 22.7780506901435658   T   T   T
  8.4373930141535904 10.2773189399999989 22.7780506901435658   T   T   T
  9.7341615299999997  0.0000000000000000 24.7826135981704176   T   T   T
  6.4894410199999992  0.0000000000000000 24.0586190885198974   T   T   T
  7.7098638580225174 10.2773189399999989 26.2498764891196608   T   T   T
 11.7584592019774821 10.2773189399999989 26.2498764891196608   T   T   T
  9.7341615299999997  0.0000000000000000 27.3911759119863021   T   T   T
  6.4894410199999992  2.9363768399999999 14.9683704390847012   F   F   F
 11.0105117984099028  1.4681884199999999 16.2447204515311441   F   F   F
  8.4578112615900984  1.4681884199999999 16.2447204515311441   F   F   F
  9.7341615299999997  2.9363768399999999 18.2130909022127518   F   F   F
  6.4894410199999992  2.9363768399999999 17.5210708734501139   F   F   F
  7.7657912884099023  1.4681884199999999 19.4894409146591947   F   F   F
 11.7025317715900989  1.4681884199999999 19.4894409146591947   F   F   F
  6.4894410199999992  2.9363768399999999 21.4578113653408060   F   F   F
  9.7341615299999997  2.9363768399999999 20.7662225111446723   T   T   T
 11.0309300458464090  1.4681884199999999 22.7780506901435658   T   T   T
  8.4373930141535904  1.4681884199999999 22.7780506901435658   T   T   T
  9.7341615299999997  2.9363768399999999 24.7826135981704176   T   T   T
  6.4894410199999992  2.9363768399999999 24.0586190885198974   T   T   T
  7.7098638580225174  1.4681884199999999 26.2498764891196608   T   T   T
 11.7584592019774821  1.4681884199999999 26.2498764891196608   T   T   T
  9.7341615299999997  2.9363768399999999 27.3911759119863021   T   T   T
  6.4894410199999992  5.8727536799999989 14.9683704390847012   F   F   F
 11.0105117984099028  4.4045652600000000 16.2447204515311441   F   F   F
  8.4578112615900984  4.4045652600000000 16.2447204515311441   F   F   F
  9.7341615299999997  5.8727536799999989 18.2130909022127518   F   F   F
  6.4894410199999992  5.8727536799999989 17.5210708734501139   F   F   F
  7.7657912884099023  4.4045652600000000 19.4894409146591947   F   F   F
 11.7025317715900989  4.4045652600000000 19.4894409146591947   F   F   F
  6.4894410199999992  5.8727536799999989 21.4578113653408060   F   F   F
  9.7341615299999997  5.8727536799999989 20.7662225111446723   T   T   T
 11.0309300458464090  4.4045652600000000 22.7780506901435658   T   T   T
  8.4373930141535904  4.4045652600000000 22.7780506901435658   T   T   T
  9.7341615299999997  5.8727536799999989 24.7826135981704176   T   T   T
  6.4894410199999992  5.8727536799999989 24.0586190885198974   T   T   T
  7.7098638580225174  4.4045652600000000 26.2498764891196608   T   T   T
 11.7584592019774821  4.4045652600000000 26.2498764891196608   T   T   T
  9.7341615299999997  5.8727536799999989 27.3911759119863021   T   T   T
  6.4894410199999992  8.8091305200000001 14.9683704390847012   F   F   F
 11.0105117984099028  7.3409420999999995 16.2447204515311441   F   F   F
  8.4578112615900984  7.3409420999999995 16.2447204515311441   F   F   F
  9.7341615299999997  8.8091305200000001 18.2130909022127518   F   F   F
  6.4894410199999992  8.8091305200000001 17.5210708734501139   F   F   F
  7.7657912884099023  7.3409420999999995 19.4894409146591947   F   F   F
 11.7025317715900989  7.3409420999999995 19.4894409146591947   F   F   F
  6.4894410199999992  8.8091305200000001 21.4578113653408060   F   F   F
  9.7341615299999997  8.8091305200000001 20.7662225111446723   T   T   T
 11.0309300458464090  7.3409420999999995 22.7780506901435658   T   T   T
  8.4373930141535904  7.3409420999999995 22.7780506901435658   T   T   T
  9.7341615299999997  8.8091305200000001 24.7826135981704176   T   T   T
  6.4894410199999992  8.8091305200000001 24.0586190885198974   T   T   T
  7.7098638580225174  7.3409420999999995 26.2498764891196608   T   T   T
 11.7584592019774821  7.3409420999999995 26.2498764891196608   T   T   T
  9.7341615299999997  8.8091305200000001 27.3911759119863021   T   T   T
  0.0000000000000000 10.2773189399999989 16.2447204515311441   F   F   F
  3.2447205100000001  0.0000000000000000 16.2447204515311441   F   F   F
  3.2447205100000001 10.2773189399999989 19.4894409146591947   F   F   F
  0.0000000000000000  0.0000000000000000 19.4894409146591947   F   F   F
  0.0000000000000000 10.2773189399999989 22.6774662217528835   T   T   T
  3.2447205100000001  0.0000000000000000 22.8977853694805589   T   T   T
  3.2447205100000001 10.2773189399999989 26.2745906127057793   T   T   T
  0.0000000000000000  0.0000000000000000 25.8949555336971642   T   T   T
  0.0000000000000000  1.4681884199999999 16.2447204515311441   F   F   F
  3.2447205100000001  2.9363768399999999 16.2447204515311441   F   F   F
  3.2447205100000001  1.4681884199999999 19.4894409146591947   F   F   F
  0.0000000000000000  2.9363768399999999 19.4894409146591947   F   F   F
  0.0000000000000000  1.4681884199999999 22.6774662217528835   T   T   T
  3.2447205100000001  2.9363768399999999 22.8977853694805589   T   T   T
  3.2447205100000001  1.4681884199999999 26.2745906127057793   T   T   T
  0.0000000000000000  2.9363768399999999 25.8949555336971642   T   T   T
  0.0000000000000000  4.4045652600000000 16.2447204515311441   F   F   F
  3.2447205100000001  5.8727536799999989 16.2447204515311441   F   F   F
  3.2447205100000001  4.4045652600000000 19.4894409146591947   F   F   F
  0.0000000000000000  5.8727536799999989 19.4894409146591947   F   F   F
  0.0000000000000000  4.4045652600000000 22.6774662217528835   T   T   T
  3.2447205100000001  5.8727536799999989 22.8977853694805589   T   T   T
  3.2447205100000001  4.4045652600000000 26.2745906127057793   T   T   T
  0.0000000000000000  5.8727536799999989 25.8949555336971642   T   T   T
  0.0000000000000000  7.3409420999999995 16.2447204515311441   F   F   F
  3.2447205100000001  8.8091305200000001 16.2447204515311441   F   F   F
  3.2447205100000001  7.3409420999999995 19.4894409146591947   F   F   F
  0.0000000000000000  8.8091305200000001 19.4894409146591947   F   F   F
  0.0000000000000000  7.3409420999999995 22.6774662217528835   T   T   T
  3.2447205100000001  8.8091305200000001 22.8977853694805589   T   T   T
  3.2447205100000001  7.3409420999999995 26.2745906127057793   T   T   T
  0.0000000000000000  8.8091305200000001 25.8949555336971642   T   T   T
  6.4894410199999992 10.2773189399999989 16.2447204515311441   F   F   F
  9.7341615299999997  0.0000000000000000 16.2447204515311441   F   F   F
  9.7341615299999997 10.2773189399999989 19.4894409146591947   F   F   F
  6.4894410199999992  0.0000000000000000 19.4894409146591947   F   F   F
  6.4894410199999992 10.2773189399999989 22.6774662217528835   T   T   T
  9.7341615299999997  0.0000000000000000 22.8977853694805589   T   T   T
  9.7341615299999997 10.2773189399999989 26.2745906127057793   T   T   T
  6.4894410199999992  0.0000000000000000 25.8949555336971642   T   T   T
  6.4894410199999992  1.4681884199999999 16.2447204515311441   F   F   F
  9.7341615299999997  2.9363768399999999 16.2447204515311441   F   F   F
  9.7341615299999997  1.4681884199999999 19.4894409146591947   F   F   F
  6.4894410199999992  2.9363768399999999 19.4894409146591947   F   F   F
  6.4894410199999992  1.4681884199999999 22.6774662217528835   T   T   T
  9.7341615299999997  2.9363768399999999 22.8977853694805589   T   T   T
  9.7341615299999997  1.4681884199999999 26.2745906127057793   T   T   T
  6.4894410199999992  2.9363768399999999 25.8949555336971642   T   T   T
  6.4894410199999992  4.4045652600000000 16.2447204515311441   F   F   F
  9.7341615299999997  5.8727536799999989 16.2447204515311441   F   F   F
  9.7341615299999997  4.4045652600000000 19.4894409146591947   F   F   F
  6.4894410199999992  5.8727536799999989 19.4894409146591947   F   F   F
  6.4894410199999992  4.4045652600000000 22.6774662217528835   T   T   T
  9.7341615299999997  5.8727536799999989 22.8977853694805589   T   T   T
  9.7341615299999997  4.4045652600000000 26.2745906127057793   T   T   T
  6.4894410199999992  5.8727536799999989 25.8949555336971642   T   T   T
  6.4894410199999992  7.3409420999999995 16.2447204515311441   F   F   F
  9.7341615299999997  8.8091305200000001 16.2447204515311441   F   F   F
  9.7341615299999997  7.3409420999999995 19.4894409146591947   F   F   F
  6.4894410199999992  8.8091305200000001 19.4894409146591947   F   F   F
  6.4894410199999992  7.3409420999999995 22.6774662217528835   T   T   T
  9.7341615299999997  8.8091305200000001 22.8977853694805589   T   T   T
  9.7341615299999997  7.3409420999999995 26.2745906127057793   T   T   T
  6.4894410199999992  8.8091305200000001 25.8949555336971642   T   T   T
