# Supplementary material for: Benchmarking DFT Accuracy in Predicting O 1s Binding Energies on Metals
Source: J Phys Chem C Nanomater Interfaces. 2025 Oct 8;129(42):19199–206. doi: 10.1021/acs.jpcc.5c05986 (PMC12557369; doi:10.1021/acs.jpcc.5c05986)
Supplement: Supplementary file 3 [file jp5c05986_si_003.zip › Structures for BEs/28 - TiO2/POSCAR_TiO2_110_Titerm_2x4x1_CL_JS_104]

 O Ti 
 1.0000000000000000
    12.9788820400000002    0.0000000000000000    0.0000000000000000
     0.0000000000000000   11.7455073599999995    0.0000000000000000
     0.0000000000000000    0.0000000000000000   40.9472522800000007
 O   Ti 
 144  80
Selective dynamics
Cartesian
  7.7657912884099023  1.4681884199999999 12.9999999884030952   F   F   F
  5.2130907515900988  1.4681884199999999 12.9999999884030952   F   F   F
  6.4894410199999992  0.0000000000000000 14.9683704390847012   F   F   F
  3.2447205100000001  0.0000000000000000 14.2763504103220615   F   F   F
  4.5210707784099018  1.4681884199999999 16.2447204515311441   F   F   F
  1.9683702415900983  1.4681884199999999 16.2447204515311441   F   F   F
  3.2447205100000001  0.0000000000000000 18.2130909022127518   F   F   F
  6.4894410199999992  0.0000000000000000 17.5210708734501139   F   F   F
  7.7668154519916781  1.4681884199999999 19.5637466649541452   T   T   T
  5.2120665880083221  1.4681884199999999 19.5637466649541452   T   T   T
  6.4894410199999992  0.0000000000000000 21.6020406909916929   T   T   T
  3.2447205100000001  0.0000000000000000 20.8445013733283524   T   T   T
  4.5310841156925825  1.4681884199999999 22.9152092442707485   T   T   T
  1.9583569043074180  1.4681884199999999 22.9152092442707485   T   T   T
  3.2447205100000001  0.0000000000000000 24.8648369091662289   T   T   T
  6.4894410199999992  0.0000000000000000 24.3247909693507189   T   T   T
  7.8780052748507172  1.4681884199999999 26.6393810843453203   T   T   T
  5.1008767651492830  1.4681884199999999 26.6393810843453203   T   T   T
  7.7657912884099023  4.4045652600000000 12.9999999884030952   F   F   F
  5.2130907515900988  4.4045652600000000 12.9999999884030952   F   F   F
  6.4894410199999992  2.9363768399999999 14.9683704390847012   F   F   F
  3.2447205100000001  2.9363768399999999 14.2763504103220615   F   F   F
  4.5210707784099018  4.4045652600000000 16.2447204515311441   F   F   F
  1.9683702415900983  4.4045652600000000 16.2447204515311441   F   F   F
  3.2447205100000001  2.9363768399999999 18.2130909022127518   F   F   F
  6.4894410199999992  2.9363768399999999 17.5210708734501139   F   F   F
  7.7668154519916781  4.4045652600000000 19.5637466649541452   T   T   T
  5.2120665880083221  4.4045652600000000 19.5637466649541452   T   T   T
  6.4894410199999992  2.9363768399999999 21.6020406909916929   T   T   T
  3.2447205100000001  2.9363768399999999 20.8445013733283524   T   T   T
  4.5310841156925825  4.4045652600000000 22.9152092442707485   T   T   T
  1.9583569043074180  4.4045652600000000 22.9152092442707485   T   T   T
  3.2447205100000001  2.9363768399999999 24.8648369091662289   T   T   T
  6.4894410199999992  2.9363768399999999 24.3247909693507189   T   T   T
  7.8780052748507172  4.4045652600000000 26.6393810843453203   T   T   T
  5.1008767651492830  4.4045652600000000 26.6393810843453203   T   T   T
  7.7657912884099023  7.3409420999999995 12.9999999884030952   F   F   F
  5.2130907515900988  7.3409420999999995 12.9999999884030952   F   F   F
  6.4894410199999992  5.8727536799999989 14.9683704390847012   F   F   F
  3.2447205100000001  5.8727536799999989 14.2763504103220615   F   F   F
  4.5210707784099018  7.3409420999999995 16.2447204515311441   F   F   F
  1.9683702415900983  7.3409420999999995 16.2447204515311441   F   F   F
  3.2447205100000001  5.8727536799999989 18.2130909022127518   F   F   F
  6.4894410199999992  5.8727536799999989 17.5210708734501139   F   F   F
  7.7668154519916781  7.3409420999999995 19.5637466649541452   T   T   T
  5.2120665880083221  7.3409420999999995 19.5637466649541452   T   T   T
  6.4894410199999992  5.8727536799999989 21.6020406909916929   T   T   T
  3.2447205100000001  5.8727536799999989 20.8445013733283524   T   T   T
  4.5310841156925825  7.3409420999999995 22.9152092442707485   T   T   T
  1.9583569043074180  7.3409420999999995 22.9152092442707485   T   T   T
  3.2447205100000001  5.8727536799999989 24.8648369091662289   T   T   T
  6.4894410199999992  5.8727536799999989 24.3247909693507189   T   T   T
  7.8780052748507172  7.3409420999999995 26.6393810843453203   T   T   T
  5.1008767651492830  7.3409420999999995 26.6393810843453203   T   T   T
  7.7657912884099023 10.2773189399999989 12.9999999884030952   F   F   F
  5.2130907515900988 10.2773189399999989 12.9999999884030952   F   F   F
  6.4894410199999992  8.8091305200000001 14.9683704390847012   F   F   F
  3.2447205100000001  8.8091305200000001 14.2763504103220615   F   F   F
  4.5210707784099018 10.2773189399999989 16.2447204515311441   F   F   F
  1.9683702415900983 10.2773189399999989 16.2447204515311441   F   F   F
  3.2447205100000001  8.8091305200000001 18.2130909022127518   F   F   F
  6.4894410199999992  8.8091305200000001 17.5210708734501139   F   F   F
  7.7668154519916781 10.2773189399999989 19.5637466649541452   T   T   T
  5.2120665880083221 10.2773189399999989 19.5637466649541452   T   T   T
  6.4894410199999992  8.8091305200000001 21.6020406909916929   T   T   T
  3.2447205100000001  8.8091305200000001 20.8445013733283524   T   T   T
  4.5310841156925825 10.2773189399999989 22.9152092442707485   T   T   T
  1.9583569043074180 10.2773189399999989 22.9152092442707485   T   T   T
  3.2447205100000001  8.8091305200000001 24.8648369091662289   T   T   T
  6.4894410199999992  8.8091305200000001 24.3247909693507189   T   T   T
  7.8780052748507172 10.2773189399999989 26.6393810843453203   T   T   T
  5.1008767651492830 10.2773189399999989 26.6393810843453203   T   T   T
  1.2763502684099017  1.4681884199999999 12.9999999884030952   F   F   F
 11.7025317715900989  1.4681884199999999 12.9999999884030952   F   F   F
  0.0000000000000000  0.0000000000000000 14.9683704390847012   F   F   F
  9.7341615299999997  0.0000000000000000 14.2763504103220615   F   F   F
 11.0105117984099028  1.4681884199999999 16.2447204515311441   F   F   F
  8.4578112615900984  1.4681884199999999 16.2447204515311441   F   F   F
  9.7341615299999997  0.0000000000000000 18.2130909022127518   F   F   F
  0.0000000000000000  0.0000000000000000 17.5210708734501139   F   F   F
  1.2773744319916780  1.4681884199999999 19.5637466649541452   T   T   T
 11.7015076080083222  1.4681884199999999 19.5637466649541452   T   T   T
  0.0000000000000000  0.0000000000000000 21.6020406909916929   T   T   T
  9.7341615299999997  0.0000000000000000 20.8445013733283524   T   T   T
 11.0205251356925817  1.4681884199999999 22.9152092442707485   T   T   T
  8.4477979243074177  1.4681884199999999 22.9152092442707485   T   T   T
  9.7341615299999997  0.0000000000000000 24.8648369091662289   T   T   T
  0.0000000000000000  0.0000000000000000 24.3247909693507189   T   T   T
  1.3885642548507171  1.4681884199999999 26.6393810843453203   T   T   T
 11.5903177851492831  1.4681884199999999 26.6393810843453203   T   T   T
  1.2763502684099017  4.4045652600000000 12.9999999884030952   F   F   F
 11.7025317715900989  4.4045652600000000 12.9999999884030952   F   F   F
  0.0000000000000000  2.9363768399999999 14.9683704390847012   F   F   F
  9.7341615299999997  2.9363768399999999 14.2763504103220615   F   F   F
 11.0105117984099028  4.4045652600000000 16.2447204515311441   F   F   F
  8.4578112615900984  4.4045652600000000 16.2447204515311441   F   F   F
  9.7341615299999997  2.9363768399999999 18.2130909022127518   F   F   F
  0.0000000000000000  2.9363768399999999 17.5210708734501139   F   F   F
  1.2773744319916780  4.4045652600000000 19.5637466649541452   T   T   T
 11.7015076080083222  4.4045652600000000 19.5637466649541452   T   T   T
  0.0000000000000000  2.9363768399999999 21.6020406909916929   T   T   T
  9.7341615299999997  2.9363768399999999 20.8445013733283524   T   T   T
 11.0205251356925817  4.4045652600000000 22.9152092442707485   T   T   T
  8.4477979243074177  4.4045652600000000 22.9152092442707485   T   T   T
  9.7341615299999997  2.9363768399999999 24.8648369091662289   T   T   T
  0.0000000000000000  2.9363768399999999 24.3247909693507189   T   T   T
  1.3885642548507171  4.4045652600000000 26.6393810843453203   T   T   T
 11.5903177851492831  4.4045652600000000 26.6393810843453203   T   T   T
  1.2763502684099017  7.3409420999999995 12.9999999884030952   F   F   F
 11.7025317715900989  7.3409420999999995 12.9999999884030952   F   F   F
  0.0000000000000000  5.8727536799999989 14.9683704390847012   F   F   F
  9.7341615299999997  5.8727536799999989 14.2763504103220615   F   F   F
 11.0105117984099028  7.3409420999999995 16.2447204515311441   F   F   F
  8.4578112615900984  7.3409420999999995 16.2447204515311441   F   F   F
  9.7341615299999997  5.8727536799999989 18.2130909022127518   F   F   F
  0.0000000000000000  5.8727536799999989 17.5210708734501139   F   F   F
  1.2773744319916780  7.3409420999999995 19.5637466649541452   T   T   T
 11.7015076080083222  7.3409420999999995 19.5637466649541452   T   T   T
  0.0000000000000000  5.8727536799999989 21.6020406909916929   T   T   T
  9.7341615299999997  5.8727536799999989 20.8445013733283524   T   T   T
 11.0205251356925817  7.3409420999999995 22.9152092442707485   T   T   T
  8.4477979243074177  7.3409420999999995 22.9152092442707485   T   T   T
  9.7341615299999997  5.8727536799999989 24.8648369091662289   T   T   T
  0.0000000000000000  5.8727536799999989 24.3247909693507189   T   T   T
  1.3885642548507171  7.3409420999999995 26.6393810843453203   T   T   T
 11.5903177851492831  7.3409420999999995 26.6393810843453203   T   T   T
  1.2763502684099017 10.2773189399999989 12.9999999884030952   F   F   F
 11.7025317715900989 10.2773189399999989 12.9999999884030952   F   F   F
  0.0000000000000000  8.8091305200000001 14.9683704390847012   F   F   F
  9.7341615299999997  8.8091305200000001 14.2763504103220615   F   F   F
 11.0105117984099028 10.2773189399999989 16.2447204515311441   F   F   F
  8.4578112615900984 10.2773189399999989 16.2447204515311441   F   F   F
  9.7341615299999997  8.8091305200000001 18.2130909022127518   F   F   F
  0.0000000000000000  8.8091305200000001 17.5210708734501139   F   F   F
  1.2773744319916780 10.2773189399999989 19.5637466649541452   T   T   T
 11.7015076080083222 10.2773189399999989 19.5637466649541452   T   T   T
  0.0000000000000000  8.8091305200000001 21.6020406909916929   T   T   T
  9.7341615299999997  8.8091305200000001 20.8445013733283524   T   T   T
 11.0205251356925817 10.2773189399999989 22.9152092442707485   T   T   T
  8.4477979243074177 10.2773189399999989 22.9152092442707485   T   T   T
  9.7341615299999997  8.8091305200000001 24.8648369091662289   T   T   T
  0.0000000000000000  8.8091305200000001 24.3247909693507189   T   T   T
  1.3885642548507171 10.2773189399999989 26.6393810843453203   T   T   T
 11.5903177851492831 10.2773189399999989 26.6393810843453203   T   T   T
  3.2447205100000001  1.4681884199999999 12.9999999884030952   F   F   F
  6.4894410199999992  0.0000000000000000 12.9999999884030952   F   F   F
  6.4894410199999992  1.4681884199999999 16.2447204515311441   F   F   F
  3.2447205100000001  0.0000000000000000 16.2447204515311441   F   F   F
  3.2447205100000001  1.4681884199999999 19.4862286027178300   T   T   T
  6.4894410199999992  0.0000000000000000 19.4979796451771463   T   T   T
  6.4894410199999992  1.4681884199999999 22.8460333657414374   T   T   T
  3.2447205100000001  0.0000000000000000 22.7233427042623504   T   T   T
  3.2447205100000001  1.4681884199999999 26.0131485489858214   T   T   T
  6.4894410199999992  0.0000000000000000 26.1549972013891470   T   T   T
  3.2447205100000001  4.4045652600000000 12.9999999884030952   F   F   F
  6.4894410199999992  2.9363768399999999 12.9999999884030952   F   F   F
  6.4894410199999992  4.4045652600000000 16.2447204515311441   F   F   F
  3.2447205100000001  2.9363768399999999 16.2447204515311441   F   F   F
  3.2447205100000001  4.4045652600000000 19.4862286027178300   T   T   T
  6.4894410199999992  2.9363768399999999 19.4979796451771463   T   T   T
  6.4894410199999992  4.4045652600000000 22.8460333657414374   T   T   T
  3.2447205100000001  2.9363768399999999 22.7233427042623504   T   T   T
  3.2447205100000001  4.4045652600000000 26.0131485489858214   T   T   T
  6.4894410199999992  2.9363768399999999 26.1549972013891470   T   T   T
  3.2447205100000001  7.3409420999999995 12.9999999884030952   F   F   F
  6.4894410199999992  5.8727536799999989 12.9999999884030952   F   F   F
  6.4894410199999992  7.3409420999999995 16.2447204515311441   F   F   F
  3.2447205100000001  5.8727536799999989 16.2447204515311441   F   F   F
  3.2447205100000001  7.3409420999999995 19.4862286027178300   T   T   T
  6.4894410199999992  5.8727536799999989 19.4979796451771463   T   T   T
  6.4894410199999992  7.3409420999999995 22.8460333657414374   T   T   T
  3.2447205100000001  5.8727536799999989 22.7233427042623504   T   T   T
  3.2447205100000001  7.3409420999999995 26.0131485489858214   T   T   T
  6.4894410199999992  5.8727536799999989 26.1549972013891470   T   T   T
  3.2447205100000001 10.2773189399999989 12.9999999884030952   F   F   F
  6.4894410199999992  8.8091305200000001 12.9999999884030952   F   F   F
  6.4894410199999992 10.2773189399999989 16.2447204515311441   F   F   F
  3.2447205100000001  8.8091305200000001 16.2447204515311441   F   F   F
  3.2447205100000001 10.2773189399999989 19.4862286027178300   T   T   T
  6.4894410199999992  8.8091305200000001 19.4979796451771463   T   T   T
  6.4894410199999992 10.2773189399999989 22.8460333657414374   T   T   T
  3.2447205100000001  8.8091305200000001 22.7233427042623504   T   T   T
  3.2447205100000001 10.2773189399999989 26.0131485489858214   T   T   T
  6.4894410199999992  8.8091305200000001 26.1549972013891470   T   T   T
  9.7341615299999997  1.4681884199999999 12.9999999884030952   F   F   F
  0.0000000000000000  0.0000000000000000 12.9999999884030952   F   F   F
  0.0000000000000000  1.4681884199999999 16.2447204515311441   F   F   F
  9.7341615299999997  0.0000000000000000 16.2447204515311441   F   F   F
  9.7341615299999997  1.4681884199999999 19.4862286027178300   T   T   T
  0.0000000000000000  0.0000000000000000 19.4979796451771463   T   T   T
  0.0000000000000000  1.4681884199999999 22.8460333657414374   T   T   T
  9.7341615299999997  0.0000000000000000 22.7233427042623504   T   T   T
  9.7341615299999997  1.4681884199999999 26.0131485489858214   T   T   T
  0.0000000000000000  0.0000000000000000 26.1549972013891470   T   T   T
  9.7341615299999997  4.4045652600000000 12.9999999884030952   F   F   F
  0.0000000000000000  2.9363768399999999 12.9999999884030952   F   F   F
  0.0000000000000000  4.4045652600000000 16.2447204515311441   F   F   F
  9.7341615299999997  2.9363768399999999 16.2447204515311441   F   F   F
  9.7341615299999997  4.4045652600000000 19.4862286027178300   T   T   T
  0.0000000000000000  2.9363768399999999 19.4979796451771463   T   T   T
  0.0000000000000000  4.4045652600000000 22.8460333657414374   T   T   T
  9.7341615299999997  2.9363768399999999 22.7233427042623504   T   T   T
  9.7341615299999997  4.4045652600000000 26.0131485489858214   T   T   T
  0.0000000000000000  2.9363768399999999 26.1549972013891470   T   T   T
  9.7341615299999997  7.3409420999999995 12.9999999884030952   F   F   F
  0.0000000000000000  5.8727536799999989 12.9999999884030952   F   F   F
  0.0000000000000000  7.3409420999999995 16.2447204515311441   F   F   F
  9.7341615299999997  5.8727536799999989 16.2447204515311441   F   F   F
  9.7341615299999997  7.3409420999999995 19.4862286027178300   T   T   T
  0.0000000000000000  5.8727536799999989 19.4979796451771463   T   T   T
  0.0000000000000000  7.3409420999999995 22.8460333657414374   T   T   T
  9.7341615299999997  5.8727536799999989 22.7233427042623504   T   T   T
  9.7341615299999997  7.3409420999999995 26.0131485489858214   T   T   T
  0.0000000000000000  5.8727536799999989 26.1549972013891470   T   T   T
  9.7341615299999997 10.2773189399999989 12.9999999884030952   F   F   F
  0.0000000000000000  8.8091305200000001 12.9999999884030952   F   F   F
  0.0000000000000000 10.2773189399999989 16.2447204515311441   F   F   F
  9.7341615299999997  8.8091305200000001 16.2447204515311441   F   F   F
  9.7341615299999997 10.2773189399999989 19.4862286027178300   T   T   T
  0.0000000000000000  8.8091305200000001 19.4979796451771463   T   T   T
  0.0000000000000000 10.2773189399999989 22.8460333657414374   T   T   T
  9.7341615299999997  8.8091305200000001 22.7233427042623504   T   T   T
  9.7341615299999997 10.2773189399999989 26.0131485489858214   T   T   T
  0.0000000000000000  8.8091305200000001 26.1549972013891470   T   T   T
