# Supplementary material for: Benchmarking DFT Accuracy in Predicting O 1s Binding Energies on Metals
Source: J Phys Chem C Nanomater Interfaces. 2025 Oct 8;129(42):19199–206. doi: 10.1021/acs.jpcc.5c05986 (PMC12557369; doi:10.1021/acs.jpcc.5c05986)
Supplement: Supplementary file 3 [file jp5c05986_si_003.zip › Structures for BEs/3 - Pt(111) 2x2/POSCAR_1O_Pt_2x2_relax_CL_JS_16]

Pt  O Pt  O Pt  O Pt  O 
 1.0000000000000000
    11.1326359600000000    0.0000000000000000    0.0000000000000000
     5.5663179800000000    9.6411450100000007    0.0000000000000000
     0.0000000000000000    0.0000000000000000   22.7243953099999985
 Pt  O   Pt  O   Pt  O   Pt  O  
  16   1  16   1  16   1  16   1
Selective dynamics
Cartesian
  4.2235899944983348  2.4490200346349256 22.7898099815833177   T   T   T
 11.1318590133363529  0.0100674764423422 22.6540353555093148   T   T   T
 12.4733680308635773  2.4488400344575889 22.7932552271562692   T   T   T
  8.3483889774876285  9.5932724829215470 22.7917754145336779   T   T   T
  5.5656699492607684  3.2200199907983733 20.5308601061272391   T   T   T
  1.3977200343428167  0.8132400299156100 20.4191399342207340   T   T   T
  4.1675799774250013  0.8133599657595342 20.4186499962578445   T   T   T
  2.7828399843165661  3.2115599824635486 20.4186899911935953   T   T   T
 12.5242179598430923  4.0171499566366231 18.1795201111471982   F   F   F
  2.7831600476004161  1.6068600405015194 18.1795201111471982   F   F   F
  4.1747399879058547  4.0171499566366231 18.1795201111471982   F   F   F
 11.1326380195376515  1.6068600405015194 18.1795201111471982   F   F   F
  4.1747299685334909  2.4102799857557438 15.9070798984153416   F   F   F
  0.0000000000000000  0.0000000000000000 15.9070798984153416   F   F   F
  1.3915799959686184  2.4102799857557438 15.9070798984153416   F   F   F
  2.7831599919372363  0.0000000000000000 15.9070798984153416   F   F   F
  2.7835100020118189  1.6172399864536358 23.9601651974982310   T   T   T
  7.0067489844983353  7.2695925396349264 22.7898099815833177   T   T   T
 13.9150180033363533  4.8306399814423431 22.6540353555093148   T   T   T
 15.2565270208635795  7.2694125394575897 22.7932552271562692   T   T   T
  5.5652299874876299  4.7726999779215458 22.7917754145336779   T   T   T
  8.3488289392607680  8.0405924957983732 20.5308601061272391   T   T   T
  4.1808790243428167  5.6338125349156103 20.4191399342207340   T   T   T
  6.9507389674250009  5.6339324707595342 20.4186499962578445   T   T   T
  5.5659989743165657  8.0321324874635476 20.4186899911935953   T   T   T
 15.3073769498430909  8.8377224616366234 18.1795201111471982   F   F   F
  5.5663190376004161  6.4274325455015200 18.1795201111471982   F   F   F
  6.9578989779058542  8.8377224616366234 18.1795201111471982   F   F   F
 13.9157970095376520  6.4274325455015200 18.1795201111471982   F   F   F
  6.9578889585334904  7.2308524907557432 15.9070798984153416   F   F   F
  2.7831589899999996  4.8205725049999995 15.9070798984153416   F   F   F
  4.1747389859686175  7.2308524907557432 15.9070798984153416   F   F   F
  5.5663189819372363  4.8205725049999995 15.9070798984153416   F   F   F
  5.5666689920118184  6.4378124914536361 23.9601651974982310   T   T   T
  9.7899079744983339  2.4490200346349256 22.7898099815833177   T   T   T
  5.5655410333363511  0.0100674764423422 22.6540353555093148   T   T   T
  6.9070500508635764  2.4488400344575889 22.7932552271562692   T   T   T
 13.9147069574876312  9.5932724829215470 22.7917754145336779   T   T   T
 11.1319879292607666  3.2200199907983733 20.5308601061272391   T   T   T
  6.9640380143428171  0.8132400299156100 20.4191399342207340   T   T   T
  9.7338979574250004  0.8133599657595342 20.4186499962578445   T   T   T
  8.3491579643165679  3.2115599824635486 20.4186899911935953   T   T   T
  6.9578999798430914  4.0171499566366231 18.1795201111471982   F   F   F
  8.3494780276004157  1.6068600405015194 18.1795201111471982   F   F   F
  9.7410579679058547  4.0171499566366231 18.1795201111471982   F   F   F
  5.5663200395376524  1.6068600405015194 18.1795201111471982   F   F   F
  9.7410479485334900  2.4102799857557438 15.9070798984153416   F   F   F
  5.5663179799999991  0.0000000000000000 15.9070798984153416   F   F   F
  6.9578979759686179  2.4102799857557438 15.9070798984153416   F   F   F
  8.3494779719372367  0.0000000000000000 15.9070798984153416   F   F   F
  8.3498279820118171  1.6172399864536358 23.9601651974982310   T   T   T
 12.5730669644983344  7.2695925396349264 22.7898099815833177   T   T   T
  8.3487000233363524  4.8306399814423431 22.6540353555093148   T   T   T
  9.6902090408635768  7.2694125394575897 22.7932552271562692   T   T   T
 11.1315479674876308  4.7726999779215458 22.7917754145336779   T   T   T
 13.9151469192607671  8.0405924957983732 20.5308601061272391   T   T   T
  9.7471970043428176  5.6338125349156103 20.4191399342207340   T   T   T
 12.5170569474250009  5.6339324707595342 20.4186499962578445   T   T   T
 11.1323169543165665  8.0321324874635476 20.4186899911935953   T   T   T
  9.7410589698430918  8.8377224616366234 18.1795201111471982   F   F   F
 11.1326370176004161  6.4274325455015200 18.1795201111471982   F   F   F
 12.5242169579058533  8.8377224616366234 18.1795201111471982   F   F   F
  8.3494790295376529  6.4274325455015200 18.1795201111471982   F   F   F
 12.5242069385334887  7.2308524907557432 15.9070798984153416   F   F   F
  8.3494769699999978  4.8205725049999995 15.9070798984153416   F   F   F
  9.7410569659686175  7.2308524907557432 15.9070798984153416   F   F   F
 11.1326369619372372  4.8205725049999995 15.9070798984153416   F   F   F
 11.1329869720118175  6.4378124914536361 23.9601651974982310   T   T   T
