# Supplementary material for: Benchmarking DFT Accuracy in Predicting O 1s Binding Energies on Metals
Source: J Phys Chem C Nanomater Interfaces. 2025 Oct 8;129(42):19199–206. doi: 10.1021/acs.jpcc.5c05986 (PMC12557369; doi:10.1021/acs.jpcc.5c05986)
Supplement: Supplementary file 3 [file jp5c05986_si_003.zip › Structures for BEs/4 - PtO2/POSCAR_PtO2Bulk_4x4x4_CL_JS_0]

 O Pt 
 1.0000000000000000
    12.6344617199999991    0.0000000000000000    0.0000000000000000
     0.0000000000000000   17.9163802399999987    0.0000000000000000
     0.0000000000000000    0.0000000000000000   18.1229238399999986
 O   Pt 
 256 128
Cartesian
  0.0000000000000000  1.6292238871587710 19.2916545253516638
  0.0000000000000000  2.8498711728412287 16.9541931546483333
  1.5793077149999999  5.0894187028412281 17.0262890453516604
  1.5793077149999999  3.8687714171587708 19.2195586346483331
  0.0000000000000000  1.6292238871587710  5.6994616453516667
  0.0000000000000000  2.8498711728412287 21.4849241146483330
  1.5793077149999999  5.0894187028412281 21.5570200053516636
  1.5793077149999999  3.8687714171587708  5.6273657546483324
  0.0000000000000000  1.6292238871587710 10.2301926053516663
  0.0000000000000000  2.8498711728412287  7.8927312346483323
  1.5793077149999999  5.0894187028412281  7.9648271253516665
  1.5793077149999999  3.8687714171587708 10.1580967146483321
  0.0000000000000000  1.6292238871587710 14.7609235653516659
  0.0000000000000000  2.8498711728412287 12.4234621946483319
  1.5793077149999999  5.0894187028412281 12.4955580853516661
  1.5793077149999999  3.8687714171587708 14.6888276746483317
  0.0000000000000000  6.1083189471587707 19.2916545253516638
  0.0000000000000000  7.3289662328412284 16.9541931546483333
  1.5793077149999999  9.5685137628412278 17.0262890453516604
  1.5793077149999999  8.3478664771587709 19.2195586346483331
  0.0000000000000000  6.1083189471587707  5.6994616453516667
  0.0000000000000000  7.3289662328412284 21.4849241146483330
  1.5793077149999999  9.5685137628412278 21.5570200053516636
  1.5793077149999999  8.3478664771587709  5.6273657546483324
  0.0000000000000000  6.1083189471587707 10.2301926053516663
  0.0000000000000000  7.3289662328412284  7.8927312346483323
  1.5793077149999999  9.5685137628412278  7.9648271253516665
  1.5793077149999999  8.3478664771587709 10.1580967146483321
  0.0000000000000000  6.1083189471587707 14.7609235653516659
  0.0000000000000000  7.3289662328412284 12.4234621946483319
  1.5793077149999999  9.5685137628412278 12.4955580853516661
  1.5793077149999999  8.3478664771587709 14.6888276746483317
  0.0000000000000000 10.5874140071587721 19.2916545253516638
  0.0000000000000000 11.8080612928412272 16.9541931546483333
  1.5793077149999999 14.0476088228412266 17.0262890453516604
  1.5793077149999999 12.8269615371587715 19.2195586346483331
  0.0000000000000000 10.5874140071587721  5.6994616453516667
  0.0000000000000000 11.8080612928412272 21.4849241146483330
  1.5793077149999999 14.0476088228412266 21.5570200053516636
  1.5793077149999999 12.8269615371587715  5.6273657546483324
  0.0000000000000000 10.5874140071587721 10.2301926053516663
  0.0000000000000000 11.8080612928412272  7.8927312346483323
  1.5793077149999999 14.0476088228412266  7.9648271253516665
  1.5793077149999999 12.8269615371587715 10.1580967146483321
  0.0000000000000000 10.5874140071587721 14.7609235653516659
  0.0000000000000000 11.8080612928412272 12.4234621946483319
  1.5793077149999999 14.0476088228412266 12.4955580853516661
  1.5793077149999999 12.8269615371587715 14.6888276746483317
  0.0000000000000000 15.0665090671587709 19.2916545253516638
  0.0000000000000000 16.2871563528412260 16.9541931546483333
  1.5793077149999999  0.6103236428412288 17.0262890453516604
  1.5793077149999999 17.3060565971587721 19.2195586346483331
  0.0000000000000000 15.0665090671587709  5.6994616453516667
  0.0000000000000000 16.2871563528412260 21.4849241146483330
  1.5793077149999999  0.6103236428412288 21.5570200053516636
  1.5793077149999999 17.3060565971587721  5.6273657546483324
  0.0000000000000000 15.0665090671587709 10.2301926053516663
  0.0000000000000000 16.2871563528412260  7.8927312346483323
  1.5793077149999999  0.6103236428412288  7.9648271253516665
  1.5793077149999999 17.3060565971587721 10.1580967146483321
  0.0000000000000000 15.0665090671587709 14.7609235653516659
  0.0000000000000000 16.2871563528412260 12.4234621946483319
  1.5793077149999999  0.6103236428412288 12.4955580853516661
  1.5793077149999999 17.3060565971587721 14.6888276746483317
  3.1586154299999998  1.6292238871587710 19.2916545253516638
  3.1586154299999998  2.8498711728412287 16.9541931546483333
  4.7379231449999999  5.0894187028412281 17.0262890453516604
  4.7379231449999999  3.8687714171587708 19.2195586346483331
  3.1586154299999998  1.6292238871587710  5.6994616453516667
  3.1586154299999998  2.8498711728412287 21.4849241146483330
  4.7379231449999999  5.0894187028412281 21.5570200053516636
  4.7379231449999999  3.8687714171587708  5.6273657546483324
  3.1586154299999998  1.6292238871587710 10.2301926053516663
  3.1586154299999998  2.8498711728412287  7.8927312346483323
  4.7379231449999999  5.0894187028412281  7.9648271253516665
  4.7379231449999999  3.8687714171587708 10.1580967146483321
  3.1586154299999998  1.6292238871587710 14.7609235653516659
  3.1586154299999998  2.8498711728412287 12.4234621946483319
  4.7379231449999999  5.0894187028412281 12.4955580853516661
  4.7379231449999999  3.8687714171587708 14.6888276746483317
  3.1586154299999998  6.1083189471587707 19.2916545253516638
  3.1586154299999998  7.3289662328412284 16.9541931546483333
  4.7379231449999999  9.5685137628412278 17.0262890453516604
  4.7379231449999999  8.3478664771587709 19.2195586346483331
  3.1586154299999998  6.1083189471587707  5.6994616453516667
  3.1586154299999998  7.3289662328412284 21.4849241146483330
  4.7379231449999999  9.5685137628412278 21.5570200053516636
  4.7379231449999999  8.3478664771587709  5.6273657546483324
  3.1586154299999998  6.1083189471587707 10.2301926053516663
  3.1586154299999998  7.3289662328412284  7.8927312346483323
  4.7379231449999999  9.5685137628412278  7.9648271253516665
  4.7379231449999999  8.3478664771587709 10.1580967146483321
  3.1586154299999998  6.1083189471587707 14.7609235653516659
  3.1586154299999998  7.3289662328412284 12.4234621946483319
  4.7379231449999999  9.5685137628412278 12.4955580853516661
  4.7379231449999999  8.3478664771587709 14.6888276746483317
  3.1586154299999998 10.5874140071587721 19.2916545253516638
  3.1586154299999998 11.8080612928412272 16.9541931546483333
  4.7379231449999999 14.0476088228412266 17.0262890453516604
  4.7379231449999999 12.8269615371587715 19.2195586346483331
  3.1586154299999998 10.5874140071587721  5.6994616453516667
  3.1586154299999998 11.8080612928412272 21.4849241146483330
  4.7379231449999999 14.0476088228412266 21.5570200053516636
  4.7379231449999999 12.8269615371587715  5.6273657546483324
  3.1586154299999998 10.5874140071587721 10.2301926053516663
  3.1586154299999998 11.8080612928412272  7.8927312346483323
  4.7379231449999999 14.0476088228412266  7.9648271253516665
  4.7379231449999999 12.8269615371587715 10.1580967146483321
  3.1586154299999998 10.5874140071587721 14.7609235653516659
  3.1586154299999998 11.8080612928412272 12.4234621946483319
  4.7379231449999999 14.0476088228412266 12.4955580853516661
  4.7379231449999999 12.8269615371587715 14.6888276746483317
  3.1586154299999998 15.0665090671587709 19.2916545253516638
  3.1586154299999998 16.2871563528412260 16.9541931546483333
  4.7379231449999999  0.6103236428412288 17.0262890453516604
  4.7379231449999999 17.3060565971587721 19.2195586346483331
  3.1586154299999998 15.0665090671587709  5.6994616453516667
  3.1586154299999998 16.2871563528412260 21.4849241146483330
  4.7379231449999999  0.6103236428412288 21.5570200053516636
  4.7379231449999999 17.3060565971587721  5.6273657546483324
  3.1586154299999998 15.0665090671587709 10.2301926053516663
  3.1586154299999998 16.2871563528412260  7.8927312346483323
  4.7379231449999999  0.6103236428412288  7.9648271253516665
  4.7379231449999999 17.3060565971587721 10.1580967146483321
  3.1586154299999998 15.0665090671587709 14.7609235653516659
  3.1586154299999998 16.2871563528412260 12.4234621946483319
  4.7379231449999999  0.6103236428412288 12.4955580853516661
  4.7379231449999999 17.3060565971587721 14.6888276746483317
  6.3172308599999987  1.6292238871587710 19.2916545253516638
  6.3172308599999987  2.8498711728412287 16.9541931546483333
  7.8965385749999992  5.0894187028412281 17.0262890453516604
  7.8965385749999992  3.8687714171587708 19.2195586346483331
  6.3172308599999987  1.6292238871587710  5.6994616453516667
  6.3172308599999987  2.8498711728412287 21.4849241146483330
  7.8965385749999992  5.0894187028412281 21.5570200053516636
  7.8965385749999992  3.8687714171587708  5.6273657546483324
  6.3172308599999987  1.6292238871587710 10.2301926053516663
  6.3172308599999987  2.8498711728412287  7.8927312346483323
  7.8965385749999992  5.0894187028412281  7.9648271253516665
  7.8965385749999992  3.8687714171587708 10.1580967146483321
  6.3172308599999987  1.6292238871587710 14.7609235653516659
  6.3172308599999987  2.8498711728412287 12.4234621946483319
  7.8965385749999992  5.0894187028412281 12.4955580853516661
  7.8965385749999992  3.8687714171587708 14.6888276746483317
  6.3172308599999987  6.1083189471587707 19.2916545253516638
  6.3172308599999987  7.3289662328412284 16.9541931546483333
  7.8965385749999992  9.5685137628412278 17.0262890453516604
  7.8965385749999992  8.3478664771587709 19.2195586346483331
  6.3172308599999987  6.1083189471587707  5.6994616453516667
  6.3172308599999987  7.3289662328412284 21.4849241146483330
  7.8965385749999992  9.5685137628412278 21.5570200053516636
  7.8965385749999992  8.3478664771587709  5.6273657546483324
  6.3172308599999987  6.1083189471587707 10.2301926053516663
  6.3172308599999987  7.3289662328412284  7.8927312346483323
  7.8965385749999992  9.5685137628412278  7.9648271253516665
  7.8965385749999992  8.3478664771587709 10.1580967146483321
  6.3172308599999987  6.1083189471587707 14.7609235653516659
  6.3172308599999987  7.3289662328412284 12.4234621946483319
  7.8965385749999992  9.5685137628412278 12.4955580853516661
  7.8965385749999992  8.3478664771587709 14.6888276746483317
  6.3172308599999987 10.5874140071587721 19.2916545253516638
  6.3172308599999987 11.8080612928412272 16.9541931546483333
  7.8965385749999992 14.0476088228412266 17.0262890453516604
  7.8965385749999992 12.8269615371587715 19.2195586346483331
  6.3172308599999987 10.5874140071587721  5.6994616453516667
  6.3172308599999987 11.8080612928412272 21.4849241146483330
  7.8965385749999992 14.0476088228412266 21.5570200053516636
  7.8965385749999992 12.8269615371587715  5.6273657546483324
  6.3172308599999987 10.5874140071587721 10.2301926053516663
  6.3172308599999987 11.8080612928412272  7.8927312346483323
  7.8965385749999992 14.0476088228412266  7.9648271253516665
  7.8965385749999992 12.8269615371587715 10.1580967146483321
  6.3172308599999987 10.5874140071587721 14.7609235653516659
  6.3172308599999987 11.8080612928412272 12.4234621946483319
  7.8965385749999992 14.0476088228412266 12.4955580853516661
  7.8965385749999992 12.8269615371587715 14.6888276746483317
  6.3172308599999987 15.0665090671587709 19.2916545253516638
  6.3172308599999987 16.2871563528412260 16.9541931546483333
  7.8965385749999992  0.6103236428412288 17.0262890453516604
  7.8965385749999992 17.3060565971587721 19.2195586346483331
  6.3172308599999987 15.0665090671587709  5.6994616453516667
  6.3172308599999987 16.2871563528412260 21.4849241146483330
  7.8965385749999992  0.6103236428412288 21.5570200053516636
  7.8965385749999992 17.3060565971587721  5.6273657546483324
  6.3172308599999987 15.0665090671587709 10.2301926053516663
  6.3172308599999987 16.2871563528412260  7.8927312346483323
  7.8965385749999992  0.6103236428412288  7.9648271253516665
  7.8965385749999992 17.3060565971587721 10.1580967146483321
  6.3172308599999987 15.0665090671587709 14.7609235653516659
  6.3172308599999987 16.2871563528412260 12.4234621946483319
  7.8965385749999992  0.6103236428412288 12.4955580853516661
  7.8965385749999992 17.3060565971587721 14.6888276746483317
  9.4758462899999998  1.6292238871587710 19.2916545253516638
  9.4758462899999998  2.8498711728412287 16.9541931546483333
 11.0551540049999986  5.0894187028412281 17.0262890453516604
 11.0551540049999986  3.8687714171587708 19.2195586346483331
  9.4758462899999998  1.6292238871587710  5.6994616453516667
  9.4758462899999998  2.8498711728412287 21.4849241146483330
 11.0551540049999986  5.0894187028412281 21.5570200053516636
 11.0551540049999986  3.8687714171587708  5.6273657546483324
  9.4758462899999998  1.6292238871587710 10.2301926053516663
  9.4758462899999998  2.8498711728412287  7.8927312346483323
 11.0551540049999986  5.0894187028412281  7.9648271253516665
 11.0551540049999986  3.8687714171587708 10.1580967146483321
  9.4758462899999998  1.6292238871587710 14.7609235653516659
  9.4758462899999998  2.8498711728412287 12.4234621946483319
 11.0551540049999986  5.0894187028412281 12.4955580853516661
 11.0551540049999986  3.8687714171587708 14.6888276746483317
  9.4758462899999998  6.1083189471587707 19.2916545253516638
  9.4758462899999998  7.3289662328412284 16.9541931546483333
 11.0551540049999986  9.5685137628412278 17.0262890453516604
 11.0551540049999986  8.3478664771587709 19.2195586346483331
  9.4758462899999998  6.1083189471587707  5.6994616453516667
  9.4758462899999998  7.3289662328412284 21.4849241146483330
 11.0551540049999986  9.5685137628412278 21.5570200053516636
 11.0551540049999986  8.3478664771587709  5.6273657546483324
  9.4758462899999998  6.1083189471587707 10.2301926053516663
  9.4758462899999998  7.3289662328412284  7.8927312346483323
 11.0551540049999986  9.5685137628412278  7.9648271253516665
 11.0551540049999986  8.3478664771587709 10.1580967146483321
  9.4758462899999998  6.1083189471587707 14.7609235653516659
  9.4758462899999998  7.3289662328412284 12.4234621946483319
 11.0551540049999986  9.5685137628412278 12.4955580853516661
 11.0551540049999986  8.3478664771587709 14.6888276746483317
  9.4758462899999998 10.5874140071587721 19.2916545253516638
  9.4758462899999998 11.8080612928412272 16.9541931546483333
 11.0551540049999986 14.0476088228412266 17.0262890453516604
 11.0551540049999986 12.8269615371587715 19.2195586346483331
  9.4758462899999998 10.5874140071587721  5.6994616453516667
  9.4758462899999998 11.8080612928412272 21.4849241146483330
 11.0551540049999986 14.0476088228412266 21.5570200053516636
 11.0551540049999986 12.8269615371587715  5.6273657546483324
  9.4758462899999998 10.5874140071587721 10.2301926053516663
  9.4758462899999998 11.8080612928412272  7.8927312346483323
 11.0551540049999986 14.0476088228412266  7.9648271253516665
 11.0551540049999986 12.8269615371587715 10.1580967146483321
  9.4758462899999998 10.5874140071587721 14.7609235653516659
  9.4758462899999998 11.8080612928412272 12.4234621946483319
 11.0551540049999986 14.0476088228412266 12.4955580853516661
 11.0551540049999986 12.8269615371587715 14.6888276746483317
  9.4758462899999998 15.0665090671587709 19.2916545253516638
  9.4758462899999998 16.2871563528412260 16.9541931546483333
 11.0551540049999986  0.6103236428412288 17.0262890453516604
 11.0551540049999986 17.3060565971587721 19.2195586346483331
  9.4758462899999998 15.0665090671587709  5.6994616453516667
  9.4758462899999998 16.2871563528412260 21.4849241146483330
 11.0551540049999986  0.6103236428412288 21.5570200053516636
 11.0551540049999986 17.3060565971587721  5.6273657546483324
  9.4758462899999998 15.0665090671587709 10.2301926053516663
  9.4758462899999998 16.2871563528412260  7.8927312346483323
 11.0551540049999986  0.6103236428412288  7.9648271253516665
 11.0551540049999986 17.3060565971587721 10.1580967146483321
  9.4758462899999998 15.0665090671587709 14.7609235653516659
  9.4758462899999998 16.2871563528412260 12.4234621946483319
 11.0551540049999986  0.6103236428412288 12.4955580853516661
 11.0551540049999986 17.3060565971587721 14.6888276746483317
  0.0000000000000000  4.4790950599999997 18.1229238399999986
  1.5793077149999999  2.2395475299999998 20.3882893199999984
  0.0000000000000000  4.4790950599999997  4.5307309599999996
  1.5793077149999999  2.2395475299999998  6.7960964399999995
  0.0000000000000000  4.4790950599999997  9.0614619199999993
  1.5793077149999999  2.2395475299999998 11.3268273999999991
  0.0000000000000000  4.4790950599999997 13.5921928799999989
  1.5793077149999999  2.2395475299999998 15.8575583599999987
  0.0000000000000000  8.9581901199999976 18.1229238399999986
  1.5793077149999999  6.7186425900000000 20.3882893199999984
  0.0000000000000000  8.9581901199999976  4.5307309599999996
  1.5793077149999999  6.7186425900000000  6.7960964399999995
  0.0000000000000000  8.9581901199999976  9.0614619199999993
  1.5793077149999999  6.7186425900000000 11.3268273999999991
  0.0000000000000000  8.9581901199999976 13.5921928799999989
  1.5793077149999999  6.7186425900000000 15.8575583599999987
  0.0000000000000000 13.4372851799999999 18.1229238399999986
  1.5793077149999999 11.1977376499999988 20.3882893199999984
  0.0000000000000000 13.4372851799999999  4.5307309599999996
  1.5793077149999999 11.1977376499999988  6.7960964399999995
  0.0000000000000000 13.4372851799999999  9.0614619199999993
  1.5793077149999999 11.1977376499999988 11.3268273999999991
  0.0000000000000000 13.4372851799999999 13.5921928799999989
  1.5793077149999999 11.1977376499999988 15.8575583599999987
  0.0000000000000000  0.0000000000000000 18.1229238399999986
  1.5793077149999999 15.6768327099999993 20.3882893199999984
  0.0000000000000000  0.0000000000000000  4.5307309599999996
  1.5793077149999999 15.6768327099999993  6.7960964399999995
  0.0000000000000000  0.0000000000000000  9.0614619199999993
  1.5793077149999999 15.6768327099999993 11.3268273999999991
  0.0000000000000000  0.0000000000000000 13.5921928799999989
  1.5793077149999999 15.6768327099999993 15.8575583599999987
  3.1586154299999998  4.4790950599999997 18.1229238399999986
  4.7379231449999999  2.2395475299999998 20.3882893199999984
  3.1586154299999998  4.4790950599999997  4.5307309599999996
  4.7379231449999999  2.2395475299999998  6.7960964399999995
  3.1586154299999998  4.4790950599999997  9.0614619199999993
  4.7379231449999999  2.2395475299999998 11.3268273999999991
  3.1586154299999998  4.4790950599999997 13.5921928799999989
  4.7379231449999999  2.2395475299999998 15.8575583599999987
  3.1586154299999998  8.9581901199999976 18.1229238399999986
  4.7379231449999999  6.7186425900000000 20.3882893199999984
  3.1586154299999998  8.9581901199999976  4.5307309599999996
  4.7379231449999999  6.7186425900000000  6.7960964399999995
  3.1586154299999998  8.9581901199999976  9.0614619199999993
  4.7379231449999999  6.7186425900000000 11.3268273999999991
  3.1586154299999998  8.9581901199999976 13.5921928799999989
  4.7379231449999999  6.7186425900000000 15.8575583599999987
  3.1586154299999998 13.4372851799999999 18.1229238399999986
  4.7379231449999999 11.1977376499999988 20.3882893199999984
  3.1586154299999998 13.4372851799999999  4.5307309599999996
  4.7379231449999999 11.1977376499999988  6.7960964399999995
  3.1586154299999998 13.4372851799999999  9.0614619199999993
  4.7379231449999999 11.1977376499999988 11.3268273999999991
  3.1586154299999998 13.4372851799999999 13.5921928799999989
  4.7379231449999999 11.1977376499999988 15.8575583599999987
  3.1586154299999998  0.0000000000000000 18.1229238399999986
  4.7379231449999999 15.6768327099999993 20.3882893199999984
  3.1586154299999998  0.0000000000000000  4.5307309599999996
  4.7379231449999999 15.6768327099999993  6.7960964399999995
  3.1586154299999998  0.0000000000000000  9.0614619199999993
  4.7379231449999999 15.6768327099999993 11.3268273999999991
  3.1586154299999998  0.0000000000000000 13.5921928799999989
  4.7379231449999999 15.6768327099999993 15.8575583599999987
  6.3172308599999987  4.4790950599999997 18.1229238399999986
  7.8965385749999992  2.2395475299999998 20.3882893199999984
  6.3172308599999987  4.4790950599999997  4.5307309599999996
  7.8965385749999992  2.2395475299999998  6.7960964399999995
  6.3172308599999987  4.4790950599999997  9.0614619199999993
  7.8965385749999992  2.2395475299999998 11.3268273999999991
  6.3172308599999987  4.4790950599999997 13.5921928799999989
  7.8965385749999992  2.2395475299999998 15.8575583599999987
  6.3172308599999987  8.9581901199999976 18.1229238399999986
  7.8965385749999992  6.7186425900000000 20.3882893199999984
  6.3172308599999987  8.9581901199999976  4.5307309599999996
  7.8965385749999992  6.7186425900000000  6.7960964399999995
  6.3172308599999987  8.9581901199999976  9.0614619199999993
  7.8965385749999992  6.7186425900000000 11.3268273999999991
  6.3172308599999987  8.9581901199999976 13.5921928799999989
  7.8965385749999992  6.7186425900000000 15.8575583599999987
  6.3172308599999987 13.4372851799999999 18.1229238399999986
  7.8965385749999992 11.1977376499999988 20.3882893199999984
  6.3172308599999987 13.4372851799999999  4.5307309599999996
  7.8965385749999992 11.1977376499999988  6.7960964399999995
  6.3172308599999987 13.4372851799999999  9.0614619199999993
  7.8965385749999992 11.1977376499999988 11.3268273999999991
  6.3172308599999987 13.4372851799999999 13.5921928799999989
  7.8965385749999992 11.1977376499999988 15.8575583599999987
  6.3172308599999987  0.0000000000000000 18.1229238399999986
  7.8965385749999992 15.6768327099999993 20.3882893199999984
  6.3172308599999987  0.0000000000000000  4.5307309599999996
  7.8965385749999992 15.6768327099999993  6.7960964399999995
  6.3172308599999987  0.0000000000000000  9.0614619199999993
  7.8965385749999992 15.6768327099999993 11.3268273999999991
  6.3172308599999987  0.0000000000000000 13.5921928799999989
  7.8965385749999992 15.6768327099999993 15.8575583599999987
  9.4758462899999998  4.4790950599999997 18.1229238399999986
 11.0551540049999986  2.2395475299999998 20.3882893199999984
  9.4758462899999998  4.4790950599999997  4.5307309599999996
 11.0551540049999986  2.2395475299999998  6.7960964399999995
  9.4758462899999998  4.4790950599999997  9.0614619199999993
 11.0551540049999986  2.2395475299999998 11.3268273999999991
  9.4758462899999998  4.4790950599999997 13.5921928799999989
 11.0551540049999986  2.2395475299999998 15.8575583599999987
  9.4758462899999998  8.9581901199999976 18.1229238399999986
 11.0551540049999986  6.7186425900000000 20.3882893199999984
  9.4758462899999998  8.9581901199999976  4.5307309599999996
 11.0551540049999986  6.7186425900000000  6.7960964399999995
  9.4758462899999998  8.9581901199999976  9.0614619199999993
 11.0551540049999986  6.7186425900000000 11.3268273999999991
  9.4758462899999998  8.9581901199999976 13.5921928799999989
 11.0551540049999986  6.7186425900000000 15.8575583599999987
  9.4758462899999998 13.4372851799999999 18.1229238399999986
 11.0551540049999986 11.1977376499999988 20.3882893199999984
  9.4758462899999998 13.4372851799999999  4.5307309599999996
 11.0551540049999986 11.1977376499999988  6.7960964399999995
  9.4758462899999998 13.4372851799999999  9.0614619199999993
 11.0551540049999986 11.1977376499999988 11.3268273999999991
  9.4758462899999998 13.4372851799999999 13.5921928799999989
 11.0551540049999986 11.1977376499999988 15.8575583599999987
  9.4758462899999998  0.0000000000000000 18.1229238399999986
 11.0551540049999986 15.6768327099999993 20.3882893199999984
  9.4758462899999998  0.0000000000000000  4.5307309599999996
 11.0551540049999986 15.6768327099999993  6.7960964399999995
  9.4758462899999998  0.0000000000000000  9.0614619199999993
 11.0551540049999986 15.6768327099999993 11.3268273999999991
  9.4758462899999998  0.0000000000000000 13.5921928799999989
 11.0551540049999986 15.6768327099999993 15.8575583599999987
