# Supplementary material for: Benchmarking DFT Accuracy in Predicting O 1s Binding Energies on Metals
Source: J Phys Chem C Nanomater Interfaces. 2025 Oct 8;129(42):19199–206. doi: 10.1021/acs.jpcc.5c05986 (PMC12557369; doi:10.1021/acs.jpcc.5c05986)
Supplement: Supplementary file 3 [file jp5c05986_si_003.zip › Structures for BEs/5 - Ir(111) 2x2/POSCAR_Ir111_2x2_O_2x2x1_CL_JS_67]

Ir  O 
 1.0000000000000000
    10.8701828400000000    0.0000000000000000    0.0000000000000000
     5.4350914200000000    9.4138544799999995    0.0000000000000000
     0.0000000000000000    0.0000000000000000   34.6566003399999971
 Ir  O  
  64   4
Selective dynamics
Cartesian
  0.0000000000000000  0.0000000000000000 13.9999998386175726   F   F   F
  1.3587728006490858  0.7844878419538184 16.2188668417278556   F   F   F
 10.8678706977590167  1.5703106626114454 18.3955841409386309   T   T   T
 16.2522720093849600  9.3832536163502223 20.6643864532148100   T   T   T
  1.3587728550000000  2.3534636199999999 13.9999998386175726   F   F   F
  5.4350913656490851  7.8448787019538182 16.2188668417278556   F   F   F
 14.9465014593509125  8.6293666380461804 18.4176579693931899   T   T   T
 12.2289558037018278  2.4146655355766447 20.6643864532148100   T   T   T
  2.7175457100000000  0.0000000000000000 13.9999998386175726   F   F   F
  9.5114099306490854  0.7844878419538184 16.2188668417278556   F   F   F
  2.7198578522409820  1.5703106626114454 18.3955841409386309   T   T   T
  8.2056395980186974  9.3832536163502223 20.6643864532148100   T   T   T
  4.0763185650000002  2.3534636199999999 13.9999998386175726   F   F   F
 13.5877284956490847  7.8448787019538182 16.2188668417278556   F   F   F
  6.7938642749999998  8.6266967747771091 18.3955841409386309   T   T   T
  4.0763185650000002  2.3534636199999999 20.5908798038936673   T   T   T
  2.7175457099999996  4.7069272399999988 13.9999998386175726   F   F   F
  4.0763185106490853  5.4914150819538179 16.2188668417278556   F   F   F
 13.5854164077590180  6.2772379026114455 18.3955841409386309   T   T   T
 13.5347262993849586  4.6763263763502225 20.6643864532148100   T   T   T
  4.0763185650000002  7.0603908600000000 13.9999998386175726   F   F   F
  2.7175456556490856  3.1379514619538180 16.2188668417278556   F   F   F
 12.2289557493509129  3.9224393980461816 18.4176579693931899   T   T   T
 14.9465014593509142  7.1215926814380994 20.6643864532148100   T   T   T
  5.4350914199999991  4.7069272399999988 13.9999998386175726   F   F   F
 12.2289556406490849  5.4914150819538179 16.2188668417278556   F   F   F
  5.4374035622409824  6.2772379026114455 18.3955841409386309   T   T   T
  5.4880938880186978  4.6763263763502225 20.6643864532148100   T   T   T
  6.7938642750000007  7.0603908600000000 13.9999998386175726   F   F   F
 10.8701827856490851  3.1379514619538180 16.2188668417278556   F   F   F
  4.0763185649999993  3.9197695347771089 18.3955841409386309   T   T   T
  6.7938642750000007  7.0603908600000000 20.5908798038936673   T   T   T
  5.4350914199999991  0.0000000000000000 13.9999998386175726   F   F   F
  6.7938642206490858  0.7844878419538184 16.2188668417278556   F   F   F
  5.4327792777590176  1.5703106626114454 18.3955841409386309   T   T   T
 10.8171805893849591  9.3832536163502223 20.6643864532148100   T   T   T
  6.7938642749999989  2.3534636199999999 13.9999998386175726   F   F   F
 10.8701827856490851  7.8448787019538182 16.2188668417278556   F   F   F
  9.5114100393509133  8.6293666380461804 18.4176579693931899   T   T   T
  6.7938643837018287  2.4146655355766447 20.6643864532148100   T   T   T
  8.1526371300000005  0.0000000000000000 13.9999998386175726   F   F   F
  4.0763185106490853  0.7844878419538184 16.2188668417278556   F   F   F
  8.1549492722409820  1.5703106626114454 18.3955841409386309   T   T   T
 13.6407310180186965  9.3832536163502223 20.6643864532148100   T   T   T
  9.5114099850000002  2.3534636199999999 13.9999998386175726   F   F   F
  8.1526370756490856  7.8448787019538182 16.2188668417278556   F   F   F
 12.2289556949999998  8.6266967747771091 18.3955841409386309   T   T   T
  9.5114099850000002  2.3534636199999999 20.5908798038936673   T   T   T
  8.1526371300000005  4.7069272399999988 13.9999998386175726   F   F   F
  9.5114099306490854  5.4914150819538179 16.2188668417278556   F   F   F
  8.1503249877590171  6.2772379026114455 18.3955841409386309   T   T   T
  8.0996348793849595  4.6763263763502225 20.6643864532148100   T   T   T
  9.5114099850000002  7.0603908600000000 13.9999998386175726   F   F   F
  8.1526370756490856  3.1379514619538180 16.2188668417278556   F   F   F
  6.7938643293509147  3.9224393980461816 18.4176579693931899   T   T   T
  9.5114100393509151  7.1215926814380994 20.6643864532148100   T   T   T
 10.8701828400000000  4.7069272399999988 13.9999998386175726   F   F   F
  6.7938642206490858  5.4914150819538179 16.2188668417278556   F   F   F
 10.8724949822409815  6.2772379026114455 18.3955841409386309   T   T   T
 10.9231853080186969  4.6763263763502225 20.6643864532148100   T   T   T
 12.2289556949999998  7.0603908600000000 13.9999998386175726   F   F   F
  5.4350913656490851  3.1379514619538180 16.2188668417278556   F   F   F
  9.5114099850000002  3.9197695347771089 18.3955841409386309   T   T   T
 12.2289556949999998  7.0603908600000000 20.5908798038936673   T   T   T
  1.3587728006490858  0.7844878419538184 21.9083729926089923   T   T   T
  4.0763185106490853  5.4914150819538179 21.9083729926089923   T   T   T
  6.7938642206490858  0.7844878419538184 21.9083729926089923   T   T   T
  9.5114099306490854  5.4914150819538179 21.9083729926089923   T   T   T
