# Supplementary material for: Benchmarking DFT Accuracy in Predicting O 1s Binding Energies on Metals
Source: J Phys Chem C Nanomater Interfaces. 2025 Oct 8;129(42):19199–206. doi: 10.1021/acs.jpcc.5c05986 (PMC12557369; doi:10.1021/acs.jpcc.5c05986)
Supplement: Supplementary file 3 [file jp5c05986_si_003.zip › Structures for BEs/6 - Ir(110) 2x2/POSCAR_Ir110_2x2_O_2x2x1_CL_JS_67]

Ir  O 
 1.0000000000000000
    15.3727599999999995    0.0000000000000000    0.0000000000000000
     0.0000000000000000   10.8701828400000000    0.0000000000000000
     0.0000000000000000    0.0000000000000000   32.0763185699999980
 Ir  O  
  64   4
Selective dynamics
Cartesian
  1.9215949999999999  1.3587728550000000 13.9999998513227428   F   F   F
  0.0000000000000000  0.0000000000000000 15.3587729140286431   F   F   F
  1.8922350268588000  1.3587728550000000 16.6802450673958624   T   T   T
  0.0000000000000000  0.0065178703326924 17.9748472094601723   T   T   T
  1.9215949999999999  9.5114099850000002 13.9999998513227428   F   F   F
  0.0000000000000000  2.7175457100000000 15.3587729140286431   F   F   F
  1.9205594908863999  9.5114099850000002 16.7451890273149822   T   T   T
  0.0000000000000000  2.7110278396673078 17.9748472094601723   T   T   T
  5.7647849999999998  1.3587728550000000 13.9999998513227428   F   F   F
  3.8431899999999999  0.0000000000000000 15.3587729140286431   F   F   F
  5.7941449731411998  1.3587728550000000 16.6802450673958624   T   T   T
  3.8431899999999999 10.8298198944821689 18.0310927133094836   T   T   T
  5.7647849999999998  9.5114099850000002 13.9999998513227428   F   F   F
  3.8431899999999999  2.7175457100000000 15.3587729140286431   F   F   F
  5.7658205091135999  9.5114099850000002 16.7451890273149822   T   T   T
  3.8431899999999999  2.7579086555178312 18.0310927133094836   T   T   T
  1.9215949999999999  6.7938642749999998 13.9999998513227428   F   F   F
  0.0000000000000000  5.4350914199999991 15.3587729140286431   F   F   F
  1.8922350268588000  6.7938642749999998 16.6802450673958624   T   T   T
  0.0000000000000000  5.4416092903326918 17.9748472094601723   T   T   T
  1.9215949999999999  4.0763185650000002 13.9999998513227428   F   F   F
  0.0000000000000000  8.1526371300000005 15.3587729140286431   F   F   F
  1.9205594908863999  4.0763185650000002 16.7451890273149822   T   T   T
  0.0000000000000000  8.1461192596673087 17.9748472094601723   T   T   T
  5.7647849999999998  6.7938642749999998 13.9999998513227428   F   F   F
  3.8431899999999999  5.4350914199999991 15.3587729140286431   F   F   F
  5.7941449731411998  6.7938642749999998 16.6802450673958624   T   T   T
  3.8431899999999999  5.3947284744821689 18.0310927133094836   T   T   T
  5.7647849999999998  4.0763185650000002 13.9999998513227428   F   F   F
  3.8431899999999999  8.1526371300000005 15.3587729140286431   F   F   F
  5.7658205091135999  4.0763185650000002 16.7451890273149822   T   T   T
  3.8431899999999999  8.1930000755178316 18.0310927133094836   T   T   T
  9.6079749999999997  1.3587728550000000 13.9999998513227428   F   F   F
  7.6863799999999989  0.0000000000000000 15.3587729140286431   F   F   F
  9.5786150268588006  1.3587728550000000 16.6802450673958624   T   T   T
  7.6863799999999989  0.0065178703326924 17.9748472094601723   T   T   T
  9.6079749999999997  9.5114099850000002 13.9999998513227428   F   F   F
  7.6863799999999989  2.7175457100000000 15.3587729140286431   F   F   F
  9.6069394908864005  9.5114099850000002 16.7451890273149822   T   T   T
  7.6863799999999989  2.7110278396673078 17.9748472094601723   T   T   T
 13.4511649999999996  1.3587728550000000 13.9999998513227428   F   F   F
 11.5295699999999997  0.0000000000000000 15.3587729140286431   F   F   F
 13.4805249731411987  1.3587728550000000 16.6802450673958624   T   T   T
 11.5295699999999997 10.8298198944821689 18.0310927133094836   T   T   T
 13.4511649999999996  9.5114099850000002 13.9999998513227428   F   F   F
 11.5295699999999997  2.7175457100000000 15.3587729140286431   F   F   F
 13.4522005091135988  9.5114099850000002 16.7451890273149822   T   T   T
 11.5295699999999997  2.7579086555178312 18.0310927133094836   T   T   T
  9.6079749999999997  6.7938642749999998 13.9999998513227428   F   F   F
  7.6863799999999989  5.4350914199999991 15.3587729140286431   F   F   F
  9.5786150268588006  6.7938642749999998 16.6802450673958624   T   T   T
  7.6863799999999989  5.4416092903326918 17.9748472094601723   T   T   T
  9.6079749999999997  4.0763185650000002 13.9999998513227428   F   F   F
  7.6863799999999989  8.1526371300000005 15.3587729140286431   F   F   F
  9.6069394908864005  4.0763185650000002 16.7451890273149822   T   T   T
  7.6863799999999989  8.1461192596673087 17.9748472094601723   T   T   T
 13.4511649999999996  6.7938642749999998 13.9999998513227428   F   F   F
 11.5295699999999997  5.4350914199999991 15.3587729140286431   F   F   F
 13.4805249731411987  6.7938642749999998 16.6802450673958624   T   T   T
 11.5295699999999997  5.3947284744821689 18.0310927133094836   T   T   T
 13.4511649999999996  4.0763185650000002 13.9999998513227428   F   F   F
 11.5295699999999997  8.1526371300000005 15.3587729140286431   F   F   F
 13.4522005091135988  4.0763185650000002 16.7451890273149822   T   T   T
 11.5295699999999997  8.1930000755178316 18.0310927133094836   T   T   T
  3.8431899999999999  1.3587728550000000 19.3520590231328491   T   T   T
  3.8431899999999999  6.7938642749999998 19.3520590231328491   T   T   T
 11.5295699999999997  1.3587728550000000 19.3520590231328491   T   T   T
 11.5295699999999997  6.7938642749999998 19.3520590231328491   T   T   T
