# Supplementary material for: Benchmarking DFT Accuracy in Predicting O 1s Binding Energies on Metals
Source: J Phys Chem C Nanomater Interfaces. 2025 Oct 8;129(42):19199–206. doi: 10.1021/acs.jpcc.5c05986 (PMC12557369; doi:10.1021/acs.jpcc.5c05986)
Supplement: Supplementary file 3 [file jp5c05986_si_003.zip › Structures for BEs/7 - Ir(100) 2x1/POSCAR_1O_Ir100_2x1_CL_JS_8]

Ir  O Ir  O Ir  O Ir  O Ir  O Ir  O Ir  O Ir  O 
 1.0000000000000000
    10.8701828400000000    0.0000000000000000    0.0000000000000000
     0.0000000000000000   10.8701828400000000    0.0000000000000000
     0.0000000000000000    0.0000000000000000   35.7647850000000034
 Ir  O   Ir  O   Ir  O   Ir  O   Ir  O   Ir  O   Ir  O   Ir  O  
   8   1   8   1   8   1   8   1   8   1   8   1   8   1   8   1
Selective dynamics
Cartesian
  1.3587700287524616  1.3587700287524616 15.0000001095514506   F   F   F
  4.0763199781237693  1.3587700287524616 15.0000001095514506   F   F   F
  0.0000000000000000  0.0000000000000000 16.9215901486631992   F   F   F
  2.7175499493713078  0.0000000000000000 16.9215901486631992   F   F   F
  1.3587900298888873  1.3587700287524616 18.8177099384893509   T   T   T
  9.5114313992601947  1.3587700287524616 18.8801198459622022   T   T   T
 10.7980528721505529  0.0000000000000000 20.7798500908341026   T   T   T
  2.7897100276272213  0.0000000000000000 20.7798801332535028   T   T   T
  1.3587900298888873  0.0000000000000000 22.0786300180687505   T   T   T
  1.3587700287524616  4.0763157387524620 15.0000001095514506   F   F   F
  4.0763199781237693  4.0763157387524620 15.0000001095514506   F   F   F
  0.0000000000000000  2.7175457100000000 16.9215901486631992   F   F   F
  2.7175499493713078  2.7175457100000000 16.9215901486631992   F   F   F
  1.3587900298888873  4.0763157387524620 18.8177099384893509   T   T   T
  9.5114313992601947  4.0763157387524620 18.8801198459622022   T   T   T
 10.7980528721505529  2.7175457100000000 20.7798500908341026   T   T   T
  2.7897100276272213  2.7175457100000000 20.7798801332535028   T   T   T
  1.3587900298888873  2.7175457100000000 22.0786300180687505   T   T   T
  1.3587700287524616  6.7938614487524616 15.0000001095514506   F   F   F
  4.0763199781237693  6.7938614487524616 15.0000001095514506   F   F   F
  0.0000000000000000  5.4350914199999991 16.9215901486631992   F   F   F
  2.7175499493713078  5.4350914199999991 16.9215901486631992   F   F   F
  1.3587900298888873  6.7938614487524616 18.8177099384893509   T   T   T
  9.5114313992601947  6.7938614487524616 18.8801198459622022   T   T   T
 10.7980528721505529  5.4350914199999991 20.7798500908341026   T   T   T
  2.7897100276272213  5.4350914199999991 20.7798801332535028   T   T   T
  1.3587900298888873  5.4350914199999991 22.0786300180687505   T   T   T
  1.3587700287524616  9.5114071587524620 15.0000001095514506   F   F   F
  4.0763199781237693  9.5114071587524620 15.0000001095514506   F   F   F
  0.0000000000000000  8.1526371300000005 16.9215901486631992   F   F   F
  2.7175499493713078  8.1526371300000005 16.9215901486631992   F   F   F
  1.3587900298888873  9.5114071587524620 18.8177099384893509   T   T   T
  9.5114313992601947  9.5114071587524620 18.8801198459622022   T   T   T
 10.7980528721505529  8.1526371300000005 20.7798500908341026   T   T   T
  2.7897100276272213  8.1526371300000005 20.7798801332535028   T   T   T
  1.3587900298888873  8.1526371300000005 22.0786300180687505   T   T   T
  6.7938614487524616  1.3587700287524616 15.0000001095514506   F   F   F
  9.5114113981237693  1.3587700287524616 15.0000001095514506   F   F   F
  5.4350914199999991  0.0000000000000000 16.9215901486631992   F   F   F
  8.1526413693713078  0.0000000000000000 16.9215901486631992   F   F   F
  6.7938814498888869  1.3587700287524616 18.8177099384893509   T   T   T
  4.0763399792601946  1.3587700287524616 18.8801198459622022   T   T   T
  5.3629614521505529  0.0000000000000000 20.7798500908341026   T   T   T
  8.2248014476272218  0.0000000000000000 20.7798801332535028   T   T   T
  6.7938814498888869  0.0000000000000000 22.0786300180687505   T   T   T
  6.7938614487524616  4.0763157387524620 15.0000001095514506   F   F   F
  9.5114113981237693  4.0763157387524620 15.0000001095514506   F   F   F
  5.4350914199999991  2.7175457100000000 16.9215901486631992   F   F   F
  8.1526413693713078  2.7175457100000000 16.9215901486631992   F   F   F
  6.7938814498888869  4.0763157387524620 18.8177099384893509   T   T   T
  4.0763399792601946  4.0763157387524620 18.8801198459622022   T   T   T
  5.3629614521505529  2.7175457100000000 20.7798500908341026   T   T   T
  8.2248014476272218  2.7175457100000000 20.7798801332535028   T   T   T
  6.7938814498888869  2.7175457100000000 22.0786300180687505   T   T   T
  6.7938614487524616  6.7938614487524616 15.0000001095514506   F   F   F
  9.5114113981237693  6.7938614487524616 15.0000001095514506   F   F   F
  5.4350914199999991  5.4350914199999991 16.9215901486631992   F   F   F
  8.1526413693713078  5.4350914199999991 16.9215901486631992   F   F   F
  6.7938814498888869  6.7938614487524616 18.8177099384893509   T   T   T
  4.0763399792601946  6.7938614487524616 18.8801198459622022   T   T   T
  5.3629614521505529  5.4350914199999991 20.7798500908341026   T   T   T
  8.2248014476272218  5.4350914199999991 20.7798801332535028   T   T   T
  6.7938814498888869  5.4350914199999991 22.0786300180687505   T   T   T
  6.7938614487524616  9.5114071587524620 15.0000001095514506   F   F   F
  9.5114113981237693  9.5114071587524620 15.0000001095514506   F   F   F
  5.4350914199999991  8.1526371300000005 16.9215901486631992   F   F   F
  8.1526413693713078  8.1526371300000005 16.9215901486631992   F   F   F
  6.7938814498888869  9.5114071587524620 18.8177099384893509   T   T   T
  4.0763399792601946  9.5114071587524620 18.8801198459622022   T   T   T
  5.3629614521505529  8.1526371300000005 20.7798500908341026   T   T   T
  8.2248014476272218  8.1526371300000005 20.7798801332535028   T   T   T
  6.7938814498888869  8.1526371300000005 22.0786300180687505   T   T   T
