# Supplementary material for: Benchmarking DFT Accuracy in Predicting O 1s Binding Energies on Metals
Source: J Phys Chem C Nanomater Interfaces. 2025 Oct 8;129(42):19199–206. doi: 10.1021/acs.jpcc.5c05986 (PMC12557369; doi:10.1021/acs.jpcc.5c05986)
Supplement: Supplementary file 3 [file jp5c05986_si_003.zip › Structures for BEs/8 - ReO2/POSCAR_ReO2_Bulk_3x3x3_CL_JS_0]

 O Re 
 1.0000000000000000
    13.6797410399999997    0.0000000000000000    0.0000000000000000
     0.0000000000000000   14.4758763899999998    0.0000000000000000
     0.0000000000000000    0.0000000000000000   16.9896467099999988
 O   Re 
 216 108
Cartesian
  2.6939654931404711  5.9758777305771575  3.6213855004568076
  0.4140086075413344  1.2620604644228430 16.1998690511753480
  1.8659481412603920  3.5632316173242358 16.1998690511753480
 13.2657324324586661  3.6747065776757641  3.6213855004568076
  0.4140086075413344  5.9758777305771575 19.0314767229110338
  2.6939654931404711  1.2620604644228430 17.7794243688246496
 13.2657324324586661  3.5632316173242358 17.7794243688246496
  1.8659481412603920  3.6747065776757641 19.0314767229110338
  2.6939654931404711  5.9758777305771575  9.2846010138246520
  0.4140086075413344  1.2620604644228430  4.8734378545431927
  1.8659481412603920  3.5632316173242358  4.8734378545431927
 13.2657324324586661  3.6747065776757641  9.2846010138246520
  0.4140086075413344  5.9758777305771575  7.7050456961753468
  2.6939654931404711  1.2620604644228430  6.4529933420889627
 13.2657324324586661  3.5632316173242358  6.4529933420889627
  1.8659481412603920  3.6747065776757641  7.7050456961753468
  2.6939654931404711  5.9758777305771575 14.9478166970889639
  0.4140086075413344  1.2620604644228430 10.5366533679110344
  1.8659481412603920  3.5632316173242358 10.5366533679110344
 13.2657324324586661  3.6747065776757641 14.9478166970889639
  0.4140086075413344  5.9758777305771575 13.3682612095431885
  2.6939654931404711  1.2620604644228430 12.1162088554568061
 13.2657324324586661  3.5632316173242358 12.1162088554568061
  1.8659481412603920  3.6747065776757641 13.3682612095431885
  2.6939654931404711 10.8011698123242361  3.6213855004568076
  0.4140086075413344  6.0873526909286859 16.1998690511753480
  1.8659481412603920  8.3885236990713139 16.1998690511753480
 13.2657324324586661  8.4999986594228432  3.6213855004568076
  0.4140086075413344 10.8011698123242361 19.0314767229110338
  2.6939654931404711  6.0873526909286859 17.7794243688246496
 13.2657324324586661  8.3885236990713139 17.7794243688246496
  1.8659481412603920  8.4999986594228432 19.0314767229110338
  2.6939654931404711 10.8011698123242361  9.2846010138246520
  0.4140086075413344  6.0873526909286859  4.8734378545431927
  1.8659481412603920  8.3885236990713139  4.8734378545431927
 13.2657324324586661  8.4999986594228432  9.2846010138246520
  0.4140086075413344 10.8011698123242361  7.7050456961753468
  2.6939654931404711  6.0873526909286859  6.4529933420889627
 13.2657324324586661  8.3885236990713139  6.4529933420889627
  1.8659481412603920  8.4999986594228432  7.7050456961753468
  2.6939654931404711 10.8011698123242361 14.9478166970889639
  0.4140086075413344  6.0873526909286859 10.5366533679110344
  1.8659481412603920  8.3885236990713139 10.5366533679110344
 13.2657324324586661  8.4999986594228432 14.9478166970889639
  0.4140086075413344 10.8011698123242361 13.3682612095431885
  2.6939654931404711  6.0873526909286859 12.1162088554568061
 13.2657324324586661  8.3885236990713139 12.1162088554568061
  1.8659481412603920  8.4999986594228432 13.3682612095431885
  2.6939654931404711  1.1505855040713144  3.6213855004568076
  0.4140086075413344 10.9126447726757636 16.1998690511753480
  1.8659481412603920 13.2138159255771566 16.1998690511753480
 13.2657324324586661 13.3252908859286858  3.6213855004568076
  0.4140086075413344  1.1505855040713144 19.0314767229110338
  2.6939654931404711 10.9126447726757636 17.7794243688246496
 13.2657324324586661 13.2138159255771566 17.7794243688246496
  1.8659481412603920 13.3252908859286858 19.0314767229110338
  2.6939654931404711  1.1505855040713144  9.2846010138246520
  0.4140086075413344 10.9126447726757636  4.8734378545431927
  1.8659481412603920 13.2138159255771566  4.8734378545431927
 13.2657324324586661 13.3252908859286858  9.2846010138246520
  0.4140086075413344  1.1505855040713144  7.7050456961753468
  2.6939654931404711 10.9126447726757636  6.4529933420889627
 13.2657324324586661 13.2138159255771566  6.4529933420889627
  1.8659481412603920 13.3252908859286858  7.7050456961753468
  2.6939654931404711  1.1505855040713144 14.9478166970889639
  0.4140086075413344 10.9126447726757636 10.5366533679110344
  1.8659481412603920 13.2138159255771566 10.5366533679110344
 13.2657324324586661 13.3252908859286858 14.9478166970889639
  0.4140086075413344  1.1505855040713144 13.3682612095431885
  2.6939654931404711 10.9126447726757636 12.1162088554568061
 13.2657324324586661 13.2138159255771566 12.1162088554568061
  1.8659481412603920 13.3252908859286858 13.3682612095431885
  7.2538791275413343  5.9758777305771575  3.6213855004568076
  4.9739223787396085  1.2620604644228430 16.1998690511753480
  6.4258619124586653  3.5632316173242358 16.1998690511753480
  4.1459050268595288  3.6747065776757641  3.6213855004568076
  4.9739223787396085  5.9758777305771575 19.0314767229110338
  7.2538791275413343  1.2620604644228430 17.7794243688246496
  4.1459050268595288  3.5632316173242358 17.7794243688246496
  6.4258619124586653  3.6747065776757641 19.0314767229110338
  7.2538791275413343  5.9758777305771575  9.2846010138246520
  4.9739223787396085  1.2620604644228430  4.8734378545431927
  6.4258619124586653  3.5632316173242358  4.8734378545431927
  4.1459050268595288  3.6747065776757641  9.2846010138246520
  4.9739223787396085  5.9758777305771575  7.7050456961753468
  7.2538791275413343  1.2620604644228430  6.4529933420889627
  4.1459050268595288  3.5632316173242358  6.4529933420889627
  6.4258619124586653  3.6747065776757641  7.7050456961753468
  7.2538791275413343  5.9758777305771575 14.9478166970889639
  4.9739223787396085  1.2620604644228430 10.5366533679110344
  6.4258619124586653  3.5632316173242358 10.5366533679110344
  4.1459050268595288  3.6747065776757641 14.9478166970889639
  4.9739223787396085  5.9758777305771575 13.3682612095431885
  7.2538791275413343  1.2620604644228430 12.1162088554568061
  4.1459050268595288  3.5632316173242358 12.1162088554568061
  6.4258619124586653  3.6747065776757641 13.3682612095431885
  7.2538791275413343 10.8011698123242361  3.6213855004568076
  4.9739223787396085  6.0873526909286859 16.1998690511753480
  6.4258619124586653  8.3885236990713139 16.1998690511753480
  4.1459050268595288  8.4999986594228432  3.6213855004568076
  4.9739223787396085 10.8011698123242361 19.0314767229110338
  7.2538791275413343  6.0873526909286859 17.7794243688246496
  4.1459050268595288  8.3885236990713139 17.7794243688246496
  6.4258619124586653  8.4999986594228432 19.0314767229110338
  7.2538791275413343 10.8011698123242361  9.2846010138246520
  4.9739223787396085  6.0873526909286859  4.8734378545431927
  6.4258619124586653  8.3885236990713139  4.8734378545431927
  4.1459050268595288  8.4999986594228432  9.2846010138246520
  4.9739223787396085 10.8011698123242361  7.7050456961753468
  7.2538791275413343  6.0873526909286859  6.4529933420889627
  4.1459050268595288  8.3885236990713139  6.4529933420889627
  6.4258619124586653  8.4999986594228432  7.7050456961753468
  7.2538791275413343 10.8011698123242361 14.9478166970889639
  4.9739223787396085  6.0873526909286859 10.5366533679110344
  6.4258619124586653  8.3885236990713139 10.5366533679110344
  4.1459050268595288  8.4999986594228432 14.9478166970889639
  4.9739223787396085 10.8011698123242361 13.3682612095431885
  7.2538791275413343  6.0873526909286859 12.1162088554568061
  4.1459050268595288  8.3885236990713139 12.1162088554568061
  6.4258619124586653  8.4999986594228432 13.3682612095431885
  7.2538791275413343  1.1505855040713144  3.6213855004568076
  4.9739223787396085 10.9126447726757636 16.1998690511753480
  6.4258619124586653 13.2138159255771566 16.1998690511753480
  4.1459050268595288 13.3252908859286858  3.6213855004568076
  4.9739223787396085  1.1505855040713144 19.0314767229110338
  7.2538791275413343 10.9126447726757636 17.7794243688246496
  4.1459050268595288 13.2138159255771566 17.7794243688246496
  6.4258619124586653 13.3252908859286858 19.0314767229110338
  7.2538791275413343  1.1505855040713144  9.2846010138246520
  4.9739223787396085 10.9126447726757636  4.8734378545431927
  6.4258619124586653 13.2138159255771566  4.8734378545431927
  4.1459050268595288 13.3252908859286858  9.2846010138246520
  4.9739223787396085  1.1505855040713144  7.7050456961753468
  7.2538791275413343 10.9126447726757636  6.4529933420889627
  4.1459050268595288 13.2138159255771566  6.4529933420889627
  6.4258619124586653 13.3252908859286858  7.7050456961753468
  7.2538791275413343  1.1505855040713144 14.9478166970889639
  4.9739223787396085 10.9126447726757636 10.5366533679110344
  6.4258619124586653 13.2138159255771566 10.5366533679110344
  4.1459050268595288 13.3252908859286858 14.9478166970889639
  4.9739223787396085  1.1505855040713144 13.3682612095431885
  7.2538791275413343 10.9126447726757636 12.1162088554568061
  4.1459050268595288 13.2138159255771566 12.1162088554568061
  6.4258619124586653 13.3252908859286858 13.3682612095431885
 11.8137928987396084  5.9758777305771575  3.6213855004568076
  9.5338360131404709  1.2620604644228430 16.1998690511753480
 10.9857755468595286  3.5632316173242358 16.1998690511753480
  8.7058186612603912  3.6747065776757641  3.6213855004568076
  9.5338360131404709  5.9758777305771575 19.0314767229110338
 11.8137928987396084  1.2620604644228430 17.7794243688246496
  8.7058186612603912  3.5632316173242358 17.7794243688246496
 10.9857755468595286  3.6747065776757641 19.0314767229110338
 11.8137928987396084  5.9758777305771575  9.2846010138246520
  9.5338360131404709  1.2620604644228430  4.8734378545431927
 10.9857755468595286  3.5632316173242358  4.8734378545431927
  8.7058186612603912  3.6747065776757641  9.2846010138246520
  9.5338360131404709  5.9758777305771575  7.7050456961753468
 11.8137928987396084  1.2620604644228430  6.4529933420889627
  8.7058186612603912  3.5632316173242358  6.4529933420889627
 10.9857755468595286  3.6747065776757641  7.7050456961753468
 11.8137928987396084  5.9758777305771575 14.9478166970889639
  9.5338360131404709  1.2620604644228430 10.5366533679110344
 10.9857755468595286  3.5632316173242358 10.5366533679110344
  8.7058186612603912  3.6747065776757641 14.9478166970889639
  9.5338360131404709  5.9758777305771575 13.3682612095431885
 11.8137928987396084  1.2620604644228430 12.1162088554568061
  8.7058186612603912  3.5632316173242358 12.1162088554568061
 10.9857755468595286  3.6747065776757641 13.3682612095431885
 11.8137928987396084 10.8011698123242361  3.6213855004568076
  9.5338360131404709  6.0873526909286859 16.1998690511753480
 10.9857755468595286  8.3885236990713139 16.1998690511753480
  8.7058186612603912  8.4999986594228432  3.6213855004568076
  9.5338360131404709 10.8011698123242361 19.0314767229110338
 11.8137928987396084  6.0873526909286859 17.7794243688246496
  8.7058186612603912  8.3885236990713139 17.7794243688246496
 10.9857755468595286  8.4999986594228432 19.0314767229110338
 11.8137928987396084 10.8011698123242361  9.2846010138246520
  9.5338360131404709  6.0873526909286859  4.8734378545431927
 10.9857755468595286  8.3885236990713139  4.8734378545431927
  8.7058186612603912  8.4999986594228432  9.2846010138246520
  9.5338360131404709 10.8011698123242361  7.7050456961753468
 11.8137928987396084  6.0873526909286859  6.4529933420889627
  8.7058186612603912  8.3885236990713139  6.4529933420889627
 10.9857755468595286  8.4999986594228432  7.7050456961753468
 11.8137928987396084 10.8011698123242361 14.9478166970889639
  9.5338360131404709  6.0873526909286859 10.5366533679110344
 10.9857755468595286  8.3885236990713139 10.5366533679110344
  8.7058186612603912  8.4999986594228432 14.9478166970889639
  9.5338360131404709 10.8011698123242361 13.3682612095431885
 11.8137928987396084  6.0873526909286859 12.1162088554568061
  8.7058186612603912  8.3885236990713139 12.1162088554568061
 10.9857755468595286  8.4999986594228432 13.3682612095431885
 11.8137928987396084  1.1505855040713144  3.6213855004568076
  9.5338360131404709 10.9126447726757636 16.1998690511753480
 10.9857755468595286 13.2138159255771566 16.1998690511753480
  8.7058186612603912 13.3252908859286858  3.6213855004568076
  9.5338360131404709  1.1505855040713144 19.0314767229110338
 11.8137928987396084 10.9126447726757636 17.7794243688246496
  8.7058186612603912 13.2138159255771566 17.7794243688246496
 10.9857755468595286 13.3252908859286858 19.0314767229110338
 11.8137928987396084  1.1505855040713144  9.2846010138246520
  9.5338360131404709 10.9126447726757636  4.8734378545431927
 10.9857755468595286 13.2138159255771566  4.8734378545431927
  8.7058186612603912 13.3252908859286858  9.2846010138246520
  9.5338360131404709  1.1505855040713144  7.7050456961753468
 11.8137928987396084 10.9126447726757636  6.4529933420889627
  8.7058186612603912 13.2138159255771566  6.4529933420889627
 10.9857755468595286 13.3252908859286858  7.7050456961753468
 11.8137928987396084  1.1505855040713144 14.9478166970889639
  9.5338360131404709 10.9126447726757636 10.5366533679110344
 10.9857755468595286 13.2138159255771566 10.5366533679110344
  8.7058186612603912 13.3252908859286858 14.9478166970889639
  9.5338360131404709  1.1505855040713144 13.3682612095431885
 11.8137928987396084 10.9126447726757636 12.1162088554568061
  8.7058186612603912 13.2138159255771566 12.1162088554568061
 10.9857755468595286 13.3252908859286858 13.3682612095431885
  1.1399783744008631  2.4126461132529213  3.4330895857628119
  3.4199352599999999  4.8252920817470786 16.3881647959728767
  3.4199352599999999  2.4126461132529213 19.2197726376050326
  1.1399783744008631  4.8252920817470786 17.5911286240271210
  1.1399783744008631  2.4126461132529213  9.0963052690271233
  3.4199352599999999  4.8252920817470786  5.0617337692371871
  3.4199352599999999  2.4126461132529213  7.8933414409728764
  1.1399783744008631  4.8252920817470786  6.2646974273949674
  1.1399783744008631  2.4126461132529213 14.7595207823949668
  3.4199352599999999  4.8252920817470786 10.7249492826050314
  3.4199352599999999  2.4126461132529213 13.5565571242371856
  1.1399783744008631  4.8252920817470786 11.9279129407628091
  1.1399783744008631  7.2379381949999990  3.4330895857628119
  3.4199352599999999  9.6505843082529221 16.3881647959728767
  3.4199352599999999  7.2379381949999990 19.2197726376050326
  1.1399783744008631  9.6505843082529221 17.5911286240271210
  1.1399783744008631  7.2379381949999990  9.0963052690271233
  3.4199352599999999  9.6505843082529221  5.0617337692371871
  3.4199352599999999  7.2379381949999990  7.8933414409728764
  1.1399783744008631  9.6505843082529221  6.2646974273949674
  1.1399783744008631  7.2379381949999990 14.7595207823949668
  3.4199352599999999  9.6505843082529221 10.7249492826050314
  3.4199352599999999  7.2379381949999990 13.5565571242371856
  1.1399783744008631  9.6505843082529221 11.9279129407628091
  1.1399783744008631 12.0632302767470776  3.4330895857628119
  3.4199352599999999  0.0000000000000000 16.3881647959728767
  3.4199352599999999 12.0632302767470776 19.2197726376050326
  1.1399783744008631  0.0000000000000000 17.5911286240271210
  1.1399783744008631 12.0632302767470776  9.0963052690271233
  3.4199352599999999  0.0000000000000000  5.0617337692371871
  3.4199352599999999 12.0632302767470776  7.8933414409728764
  1.1399783744008631  0.0000000000000000  6.2646974273949674
  1.1399783744008631 12.0632302767470776 14.7595207823949668
  3.4199352599999999  0.0000000000000000 10.7249492826050314
  3.4199352599999999 12.0632302767470776 13.5565571242371856
  1.1399783744008631  0.0000000000000000 11.9279129407628091
  5.6998921455991365  2.4126461132529213  3.4330895857628119
  7.9798488944008632  4.8252920817470786 16.3881647959728767
  7.9798488944008632  2.4126461132529213 19.2197726376050326
  5.6998921455991365  4.8252920817470786 17.5911286240271210
  5.6998921455991365  2.4126461132529213  9.0963052690271233
  7.9798488944008632  4.8252920817470786  5.0617337692371871
  7.9798488944008632  2.4126461132529213  7.8933414409728764
  5.6998921455991365  4.8252920817470786  6.2646974273949674
  5.6998921455991365  2.4126461132529213 14.7595207823949668
  7.9798488944008632  4.8252920817470786 10.7249492826050314
  7.9798488944008632  2.4126461132529213 13.5565571242371856
  5.6998921455991365  4.8252920817470786 11.9279129407628091
  5.6998921455991365  7.2379381949999990  3.4330895857628119
  7.9798488944008632  9.6505843082529221 16.3881647959728767
  7.9798488944008632  7.2379381949999990 19.2197726376050326
  5.6998921455991365  9.6505843082529221 17.5911286240271210
  5.6998921455991365  7.2379381949999990  9.0963052690271233
  7.9798488944008632  9.6505843082529221  5.0617337692371871
  7.9798488944008632  7.2379381949999990  7.8933414409728764
  5.6998921455991365  9.6505843082529221  6.2646974273949674
  5.6998921455991365  7.2379381949999990 14.7595207823949668
  7.9798488944008632  9.6505843082529221 10.7249492826050314
  7.9798488944008632  7.2379381949999990 13.5565571242371856
  5.6998921455991365  9.6505843082529221 11.9279129407628091
  5.6998921455991365 12.0632302767470776  3.4330895857628119
  7.9798488944008632  0.0000000000000000 16.3881647959728767
  7.9798488944008632 12.0632302767470776 19.2197726376050326
  5.6998921455991365  0.0000000000000000 17.5911286240271210
  5.6998921455991365 12.0632302767470776  9.0963052690271233
  7.9798488944008632  0.0000000000000000  5.0617337692371871
  7.9798488944008632 12.0632302767470776  7.8933414409728764
  5.6998921455991365  0.0000000000000000  6.2646974273949674
  5.6998921455991365 12.0632302767470776 14.7595207823949668
  7.9798488944008632  0.0000000000000000 10.7249492826050314
  7.9798488944008632 12.0632302767470776 13.5565571242371856
  5.6998921455991365  0.0000000000000000 11.9279129407628091
 10.2598057800000007  2.4126461132529213  3.4330895857628119
 12.5397626655991363  4.8252920817470786 16.3881647959728767
 12.5397626655991363  2.4126461132529213 19.2197726376050326
 10.2598057800000007  4.8252920817470786 17.5911286240271210
 10.2598057800000007  2.4126461132529213  9.0963052690271233
 12.5397626655991363  4.8252920817470786  5.0617337692371871
 12.5397626655991363  2.4126461132529213  7.8933414409728764
 10.2598057800000007  4.8252920817470786  6.2646974273949674
 10.2598057800000007  2.4126461132529213 14.7595207823949668
 12.5397626655991363  4.8252920817470786 10.7249492826050314
 12.5397626655991363  2.4126461132529213 13.5565571242371856
 10.2598057800000007  4.8252920817470786 11.9279129407628091
 10.2598057800000007  7.2379381949999990  3.4330895857628119
 12.5397626655991363  9.6505843082529221 16.3881647959728767
 12.5397626655991363  7.2379381949999990 19.2197726376050326
 10.2598057800000007  9.6505843082529221 17.5911286240271210
 10.2598057800000007  7.2379381949999990  9.0963052690271233
 12.5397626655991363  9.6505843082529221  5.0617337692371871
 12.5397626655991363  7.2379381949999990  7.8933414409728764
 10.2598057800000007  9.6505843082529221  6.2646974273949674
 10.2598057800000007  7.2379381949999990 14.7595207823949668
 12.5397626655991363  9.6505843082529221 10.7249492826050314
 12.5397626655991363  7.2379381949999990 13.5565571242371856
 10.2598057800000007  9.6505843082529221 11.9279129407628091
 10.2598057800000007 12.0632302767470776  3.4330895857628119
 12.5397626655991363  0.0000000000000000 16.3881647959728767
 12.5397626655991363 12.0632302767470776 19.2197726376050326
 10.2598057800000007  0.0000000000000000 17.5911286240271210
 10.2598057800000007 12.0632302767470776  9.0963052690271233
 12.5397626655991363  0.0000000000000000  5.0617337692371871
 12.5397626655991363 12.0632302767470776  7.8933414409728764
 10.2598057800000007  0.0000000000000000  6.2646974273949674
 10.2598057800000007 12.0632302767470776 14.7595207823949668
 12.5397626655991363  0.0000000000000000 10.7249492826050314
 12.5397626655991363 12.0632302767470776 13.5565571242371856
 10.2598057800000007  0.0000000000000000 11.9279129407628091
