# Supplementary material for: Benchmarking DFT Accuracy in Predicting O 1s Binding Energies on Metals
Source: J Phys Chem C Nanomater Interfaces. 2025 Oct 8;129(42):19199–206. doi: 10.1021/acs.jpcc.5c05986 (PMC12557369; doi:10.1021/acs.jpcc.5c05986)
Supplement: Supplementary file 3 [file jp5c05986_si_003.zip › Structures for BEs/9 - Re(0001) 2x2/POSCAR_Re0001_O_2x2_2x2x1_CL_JS_0]

 O Re 
 1.0000000000000000
    10.9383199999999992    0.0000000000000000    0.0000000000000000
     5.4691599999999996    9.4728630000000003    0.0000000000000000
     0.0000000000000000    0.0000000000000000   34.6431425399999995
 O   Re 
   4  64
Selective dynamics
Cartesian
  2.7345800546915999  1.5788105315762100 21.8676865896651549   T   T   T
  5.4691600546915993  6.3152420315762106 21.8676865896651549   T   T   T
  8.2037400546916004  1.5788105315762100 21.8676865896651549   T   T   T
 10.9383200546915997  6.3152420315762106 21.8676865896651549   T   T   T
 10.9383200546915997  1.5788105315762100 13.9999999276589655   F   F   F
  0.0000000000000000  0.0000000000000000 16.2143809380301285   F   F   F
 10.9383199999999992  1.5691689568861802 18.4767149863051614   T   T   T
  0.0000000000000000  0.0000000000000000 20.5563262042729420   T   T   T
 15.0401900546915996  8.6834577815762106 13.9999999276589655   F   F   F
  1.3672899999999999  2.3682157500000001 16.2143809380301285   F   F   F
 15.0485398212635992  8.6882785215569101 18.4767149863051614   T   T   T
 12.2666858788967996  2.3906886018094200 20.6267588309395933   T   T   T
  2.7345800546915999  1.5788105315762100 13.9999999276589655   F   F   F
  2.7345799999999998  0.0000000000000000 16.2143809380301285   F   F   F
  2.7345800546915999  1.5788105315762100 18.5210509336964293   T   T   T
  8.2037399999999998  9.4279172963811604 20.6267588309395933   T   T   T
  6.8364500546915998  8.6834577815762106 13.9999999276589655   F   F   F
  4.1018699999999999  2.3682157500000001 16.2143809380301285   F   F   F
  6.8281001787364000  8.6882785215569101 18.4767149863051614   T   T   T
  4.1407941211032000  2.3906886018094200 20.6267588309395933   T   T   T
 13.6729000546915991  6.3152420315762106 13.9999999276589655   F   F   F
  2.7345799999999993  4.7364314999999992 16.2143809380301285   F   F   F
 13.6728999999999985  6.3056004568861805 18.4767149863051614   T   T   T
  2.7345799999999993  4.7364314999999992 20.5563262042729420   T   T   T
 12.3056100546915985  3.9470262815762100 13.9999999276589655   F   F   F
  4.1018699999999999  7.1046472500000002 16.2143809380301285   F   F   F
 12.3139598212635999  3.9518470215569099 18.4767149863051614   T   T   T
 15.0012658788967990  7.1271201018094201 20.6267588309395933   T   T   T
  5.4691600546915993  6.3152420315762106 13.9999999276589655   F   F   F
  5.4691599999999987  4.7364314999999992 16.2143809380301285   F   F   F
  5.4691600546915993  6.3152420315762106 18.5210509336964293   T   T   T
  5.4691599999999996  4.6914857963811603 20.6267588309395933   T   T   T
  4.1018700546915996  3.9470262815762100 13.9999999276589655   F   F   F
  6.8364499999999992  7.1046472500000002 16.2143809380301285   F   F   F
  4.0935201787363997  3.9518470215569099 18.4767149863051614   T   T   T
  6.8753741211031993  7.1271201018094201 20.6267588309395933   T   T   T
  5.4691600546915993  1.5788105315762100 13.9999999276589655   F   F   F
  5.4691599999999987  0.0000000000000000 16.2143809380301285   F   F   F
  5.4691599999999996  1.5691689568861802 18.4767149863051614   T   T   T
  5.4691599999999987  0.0000000000000000 20.5563262042729420   T   T   T
  9.5710300546915992  8.6834577815762106 13.9999999276589655   F   F   F
  6.8364499999999984  2.3682157500000001 16.2143809380301285   F   F   F
  9.5793798212636005  8.6882785215569101 18.4767149863051614   T   T   T
  6.7975258788967992  2.3906886018094200 20.6267588309395933   T   T   T
  8.2037400546916004  1.5788105315762100 13.9999999276589655   F   F   F
  8.2037399999999998  0.0000000000000000 16.2143809380301285   F   F   F
  8.2037400546916004  1.5788105315762100 18.5210509336964293   T   T   T
 13.6728999999999985  9.4279172963811604 20.6267588309395933   T   T   T
 12.3056100546915985  8.6834577815762106 13.9999999276589655   F   F   F
  9.5710300000000004  2.3682157500000001 16.2143809380301285   F   F   F
 12.2972601787363995  8.6882785215569101 18.4767149863051614   T   T   T
  9.6099541211031987  2.3906886018094200 20.6267588309395933   T   T   T
  8.2037400546916004  6.3152420315762106 13.9999999276589655   F   F   F
  8.2037399999999998  4.7364314999999992 16.2143809380301285   F   F   F
  8.2037399999999998  6.3056004568861805 18.4767149863051614   T   T   T
  8.2037399999999998  4.7364314999999992 20.5563262042729420   T   T   T
  6.8364500546915998  3.9470262815762100 13.9999999276589655   F   F   F
  9.5710300000000004  7.1046472500000002 16.2143809380301285   F   F   F
  6.8447998212635994  3.9518470215569099 18.4767149863051614   T   T   T
  9.5321058788968003  7.1271201018094201 20.6267588309395933   T   T   T
 10.9383200546915997  6.3152420315762106 13.9999999276589655   F   F   F
 10.9383199999999992  4.7364314999999992 16.2143809380301285   F   F   F
 10.9383200546915997  6.3152420315762106 18.5210509336964293   T   T   T
 10.9383199999999992  4.6914857963811603 20.6267588309395933   T   T   T
  9.5710300546915992  3.9470262815762100 13.9999999276589655   F   F   F
 12.3056099999999997  7.1046472500000002 16.2143809380301285   F   F   F
  9.5626801787364002  3.9518470215569099 18.4767149863051614   T   T   T
 12.3445341211031980  7.1271201018094201 20.6267588309395933   T   T   T
