# Supplementary material for: Benchmarking DFT Accuracy in Predicting O 1s Binding Energies on Metals
Source: J Phys Chem C Nanomater Interfaces. 2025 Oct 8;129(42):19199–206. doi: 10.1021/acs.jpcc.5c05986 (PMC12557369; doi:10.1021/acs.jpcc.5c05986)
Supplement: Supplementary file 3 [file jp5c05986_si_003.zip › Structures for BEs/S1 - Pt(111) NO 2x2/POSCAR_Pt111_NOFCC_2x2_2x2x1_CL_JS_4]

 N  O Pt 
 1.0000000000000000
    11.1214603000000007    0.0000000000000000    0.0000000000000000
     5.5607301600000003    9.6314671599999997    0.0000000000000000
     0.0000000000000000    0.0000000000000000   34.8104757400000011
 N   O   Pt 
   4   4  64
Selective dynamics
Cartesian
  1.3901824827260321  0.8026222312284428 22.2196307481644624   T   T   T
  4.1705475627260320  5.6183558112284429 22.2196307481644624   T   T   T
  6.9509126327260322  0.8026222312284428 22.2196307481644624   T   T   T
  9.7312777127260315  5.6183558112284429 22.2196307481644624   T   T   T
  1.3901824827260321  0.8026222312284428 23.4342490070367795   T   T   T
  4.1705475627260320  5.6183558112284429 23.4342490070367795   T   T   T
  6.9509126327260322  0.8026222312284428 23.4342490070367795   T   T   T
  9.7312777127260315  5.6183558112284429 23.4342490070367795   T   T   T
  0.0000000000000000  0.0000000000000000 13.9999998538570569   F   F   F
  1.3901824827260321  0.8026222312284428 16.2701584152507657   F   F   F
 11.1293601529495287  1.6006834811832675 18.5349760053516910   T   T   T
 16.6501037680473338  9.6129418997497851 20.9441700435842577   T   T   T
  1.3901825400000001  2.4078667899999999 13.9999998538570569   F   F   F
  5.5607301027260316  8.0262226012284419 16.2701584152507657   F   F   F
 15.2920079772739683  8.8288449287715576 18.6234478737591687   T   T   T
 12.5116428400384692  2.4449173105004309 20.9441700435842577   T   T   T
  2.7803650750000002  0.0000000000000000 13.9999998538570569   F   F   F
  9.7312777077260328  0.8026222312284428 16.2701584152507657   F   F   F
  2.7724651141597310  1.6006834811832675 18.5349760053516910   T   T   T
  8.3731819269142012  9.6129418997497851 20.9441700435842577   T   T   T
  4.1705476150000003  2.4078667899999999 13.9999998538570569   F   F   F
 13.9018253277260335  8.0262226012284419 16.2701584152507657   F   F   F
  6.9509126410688369  8.8379668913187928 18.5349760053516910   T   T   T
  4.1705476150000003  2.4078667899999999 20.7725282903292552   T   T   T
  2.7803650799999997  4.8157335799999990 13.9999998538570569   F   F   F
  4.1705475627260320  5.6183558112284429 16.2701584152507657   F   F   F
 13.9097252329495298  6.4164170611832674 18.5349760053516910   T   T   T
 13.8697386880473328  4.7972083197497843 20.9441700435842577   T   T   T
  4.1705476200000007  7.2236003699999998 13.9999998538570569   F   F   F
  2.7803650227260319  3.2104890212284425 16.2701584152507657   F   F   F
 12.5116428972739691  4.0131113487715568 18.6234478737591687   T   T   T
 15.2920079200384702  7.2606508905004317 20.9441700435842577   T   T   T
  5.5607301549999999  4.8157335799999990 13.9999998538570569   F   F   F
 12.5116427877260321  5.6183558112284429 16.2701584152507657   F   F   F
  5.5528301941597311  6.4164170611832674 18.5349760053516910   T   T   T
  5.5928168469142001  4.7972083197497843 20.9441700435842577   T   T   T
  6.9509126950000013  7.2236003699999998 13.9999998538570569   F   F   F
 11.1214602477260325  3.2104890212284425 16.2701584152507657   F   F   F
  4.1705475610688367  4.0222333113187929 18.5349760053516910   T   T   T
  6.9509126950000013  7.2236003699999998 20.7725282903292552   T   T   T
  5.5607301499999995  0.0000000000000000 13.9999998538570569   F   F   F
  6.9509126327260322  0.8026222312284428 16.2701584152507657   F   F   F
  5.5686300029495293  1.6006834811832675 18.5349760053516910   T   T   T
 11.0893736180473326  9.6129418997497851 20.9441700435842577   T   T   T
  6.9509126900000009  2.4078667899999999 13.9999998538570569   F   F   F
 11.1214602527260311  8.0262226012284419 16.2701584152507657   F   F   F
  9.7312778272739706  8.8288449287715576 18.6234478737591687   T   T   T
  6.9509126900384679  2.4449173105004309 20.9441700435842577   T   T   T
  8.3410952250000001  0.0000000000000000 13.9999998538570569   F   F   F
  4.1705475577260316  0.8026222312284428 16.2701584152507657   F   F   F
  8.3331952641597304  1.6006834811832675 18.5349760053516910   T   T   T
 13.9339120769142006  9.6129418997497851 20.9441700435842577   T   T   T
  9.7312777649999997  2.4078667899999999 13.9999998538570569   F   F   F
  8.3410951777260323  8.0262226012284419 16.2701584152507657   F   F   F
 12.5116427910688373  8.8379668913187928 18.5349760053516910   T   T   T
  9.7312777649999997  2.4078667899999999 20.7725282903292552   T   T   T
  8.3410952299999988  4.8157335799999990 13.9999998538570569   F   F   F
  9.7312777127260315  5.6183558112284429 16.2701584152507657   F   F   F
  8.3489950829495285  6.4164170611832674 18.5349760053516910   T   T   T
  8.3090085380473315  4.7972083197497843 20.9441700435842577   T   T   T
  9.7312777700000019  7.2236003699999998 13.9999998538570569   F   F   F
  8.3410951727260318  3.2104890212284425 16.2701584152507657   F   F   F
  6.9509127472739696  4.0131113487715568 18.6234478737591687   T   T   T
  9.7312777700384689  7.2606508905004317 20.9441700435842577   T   T   T
 11.1214603049999994  4.8157335799999990 13.9999998538570569   F   F   F
  6.9509126377260317  5.6183558112284429 16.2701584152507657   F   F   F
 11.1135603441597315  6.4164170611832674 18.5349760053516910   T   T   T
 11.1535469969142014  4.7972083197497843 20.9441700435842577   T   T   T
 12.5116428450000008  7.2236003699999998 13.9999998538570569   F   F   F
  5.5607300977260312  3.2104890212284425 16.2701584152507657   F   F   F
  9.7312777110688380  4.0222333113187929 18.5349760053516910   T   T   T
 12.5116428450000008  7.2236003699999998 20.7725282903292552   T   T   T
