# Supplementary material for: Benchmarking DFT Accuracy in Predicting O 1s Binding Energies on Metals
Source: J Phys Chem C Nanomater Interfaces. 2025 Oct 8;129(42):19199–206. doi: 10.1021/acs.jpcc.5c05986 (PMC12557369; doi:10.1021/acs.jpcc.5c05986)
Supplement: Supplementary file 3 [file jp5c05986_si_003.zip › Structures for BEs/S10 - Ni(111) CO Atop/POSCAR_Ni111_COTop_2x2_2x2x1_CL_JS_71]

 C Ni  O 
 1.0000000000000000
     9.6743238599999994    0.0000000000000000    0.0000000000000000
     4.8371619199999998    8.3782102199999997    0.0000000000000000
     0.0000000000000000    0.0000000000000000   33.9242892600000019
 C   Ni  O  
   4  64   4
Selective dynamics
Cartesian
  0.0000000000000000  0.0000000000000000 21.7776147151912056   T   T   T
  2.4185809599999994  4.1891051099999990 21.7776147151912056   T   T   T
  4.8371619299999988  0.0000000000000000 21.7776147151912056   T   T   T
  7.2557428899999987  4.1891051099999990 21.7776147151912056   T   T   T
  0.0000000000000000  0.0000000000000000 13.9999998547154920   F   F   F
  1.2092904332950472  0.6981841570726326 15.9747629251575347   F   F   F
  9.6743238583359208  1.3942002009045336 17.9710933624966209   T   T   T
  0.0000000000000000  0.0000000000000000 20.0460141653069925   T   T   T
  3.6278714399999998  6.2836576649999998 13.9999998547154920   F   F   F
  4.8371618732950470  6.9818418220726324 15.9747629251575347   F   F   F
 13.3040729878500272  7.6811101195477329 17.9710933624966209   T   T   T
  1.2093642950911025  2.0945099936920824 19.9568967536354371   T   T   T
  7.2557428949999991  0.0000000000000000 13.9999998547154920   F   F   F
  8.4650333282950463  0.6981841570726326 15.9747629251575347   F   F   F
  2.4185810117049522  1.3963683979273673 17.9609109870752341   T   T   T
  2.4185810133715178  0.0000852063979374 19.9568967536354371   T   T   T
 10.8836143349999990  6.2836576649999998 13.9999998547154920   F   F   F
 12.0929047682950461  6.9818418220726324 15.9747629251575347   F   F   F
  6.0445747138140522  7.6811101195477329 17.9710933624966209   T   T   T
  3.6277977266522377  2.0945099936920824 19.9568967536354371   T   T   T
  2.4185809599999994  4.1891051099999990 13.9999998547154920   F   F   F
  3.6278713932950470  4.8872892670726324 15.9747629251575347   F   F   F
 12.0929048183359207  5.5833053109045334 17.9710933624966209   T   T   T
  2.4185809599999994  4.1891051099999990 20.0460141653069925   T   T   T
  1.2092904799999999  2.0945525549999999 13.9999998547154920   F   F   F
  2.4185809132950471  2.7927367120726325 15.9747629251575347   F   F   F
 10.8854920278500273  3.4920050095477331 17.9710933624966209   T   T   T
  3.6279452550911024  6.2836151036920826 19.9568967536354371   T   T   T
  9.6743238549999990  4.1891051099999990 13.9999998547154920   F   F   F
 10.8836142882950462  4.8872892670726324 15.9747629251575347   F   F   F
  4.8371619717049521  5.5854735079273672 17.9609109870752341   T   T   T
  4.8371619733715177  4.1891903163979372 19.9568967536354371   T   T   T
  8.4650333749999991  2.0945525549999999 13.9999998547154920   F   F   F
  9.6743238082950462  2.7927367120726325 15.9747629251575347   F   F   F
  3.6259937538140523  3.4920050095477331 17.9710933624966209   T   T   T
  6.0463786866522380  6.2836151036920826 19.9568967536354371   T   T   T
  4.8371619299999988  0.0000000000000000 13.9999998547154920   F   F   F
  6.0464523632950469  0.6981841570726326 15.9747629251575347   F   F   F
  4.8371619283359211  1.3942002009045336 17.9710933624966209   T   T   T
  4.8371619299999988  0.0000000000000000 20.0460141653069925   T   T   T
  8.4650333700000004  6.2836576649999998 13.9999998547154920   F   F   F
  9.6743238032950458  6.9818418220726324 15.9747629251575347   F   F   F
  8.4669110578500266  7.6811101195477329 17.9710933624966209   T   T   T
  6.0465262250911023  2.0945099936920824 19.9568967536354371   T   T   T
  2.4185809649999999  0.0000000000000000 13.9999998547154920   F   F   F
  3.6278713982950470  0.6981841570726326 15.9747629251575347   F   F   F
  7.2557429417049528  1.3963683979273673 17.9609109870752341   T   T   T
  7.2557429433715166  0.0000852063979374 19.9568967536354371   T   T   T
  6.0464524050000001  6.2836576649999998 13.9999998547154920   F   F   F
  7.2557428382950473  6.9818418220726324 15.9747629251575347   F   F   F
 10.8817366438140510  7.6811101195477329 17.9710933624966209   T   T   T
  8.4649596566522369  2.0945099936920824 19.9568967536354371   T   T   T
  7.2557428899999987  4.1891051099999990 13.9999998547154920   F   F   F
  8.4650333232950459  4.8872892670726324 15.9747629251575347   F   F   F
  7.2557428883359201  5.5833053109045334 17.9710933624966209   T   T   T
  7.2557428899999987  4.1891051099999990 20.0460141653069925   T   T   T
  6.0464524099999988  2.0945525549999999 13.9999998547154920   F   F   F
  7.2557428432950468  2.7927367120726325 15.9747629251575347   F   F   F
  6.0483300978500267  3.4920050095477331 17.9710933624966209   T   T   T
  8.4651071850911030  6.2836151036920826 19.9568967536354371   T   T   T
  4.8371619250000002  4.1891051099999990 13.9999998547154920   F   F   F
  6.0464523582950473  4.8872892670726324 15.9747629251575347   F   F   F
  9.6743239017049518  5.5854735079273672 17.9609109870752341   T   T   T
  9.6743239033715174  4.1891903163979372 19.9568967536354371   T   T   T
  3.6278714449999998  2.0945525549999999 13.9999998547154920   F   F   F
  4.8371618782950474  2.7927367120726325 15.9747629251575347   F   F   F
  8.4631556838140511  3.4920050095477331 17.9710933624966209   T   T   T
 10.8835406166522368  6.2836151036920826 19.9568967536354371   T   T   T
  0.0000000000000000  0.0000000000000000 22.9400274334990719   T   T   T
  2.4185809599999994  4.1891051099999990 22.9400274334990719   T   T   T
  4.8371619299999988  0.0000000000000000 22.9400274334990719   T   T   T
  7.2557428899999987  4.1891051099999990 22.9400274334990719   T   T   T
