# Supplementary material for: Benchmarking DFT Accuracy in Predicting O 1s Binding Energies on Metals
Source: J Phys Chem C Nanomater Interfaces. 2025 Oct 8;129(42):19199–206. doi: 10.1021/acs.jpcc.5c05986 (PMC12557369; doi:10.1021/acs.jpcc.5c05986)
Supplement: Supplementary file 3 [file jp5c05986_si_003.zip › Structures for BEs/S11 - Ni(111) CO Hollows/POSCAR_Ni111_COFCC_2x2_2x2x1_CL_JS_71]

 C Ni  O 
 1.0000000000000000
     9.6743238599999994    0.0000000000000000    0.0000000000000000
     4.8371619199999998    8.3782102199999997    0.0000000000000000
     0.0000000000000000    0.0000000000000000   33.9242892600000019
 C   Ni  O  
   4  64   4
Selective dynamics
Cartesian
  1.2092904332950472  0.6981841570726326 21.3639059722081512   T   T   T
  3.6278713932950470  4.8872892670726324 21.3639059722081512   T   T   T
  6.0464523632950469  0.6981841570726326 21.3639059722081512   T   T   T
  8.4650333232950459  4.8872892670726324 21.3639059722081512   T   T   T
  0.0000000000000000  0.0000000000000000 13.9999998547154920   F   F   F
  1.2092904332950472  0.6981841570726326 15.9747629251575347   F   F   F
  9.6752680723427176  1.3958232277883518 17.9536640804035095   T   T   T
 14.5080934299692093  8.3762516457968701 20.0160637672909090   T   T   T
  1.2092904799999999  2.0945525549999999 13.9999998547154920   F   F   F
  4.8371618732950470  6.9818418220726324 15.9747629251575347   F   F   F
 13.3021953467049521  7.6800260629273671 17.9884286743084800   T   T   T
 10.8836144367385632  2.0984698709704630 20.0160637672909090   T   T   T
  2.4185809649999999  0.0000000000000000 13.9999998547154920   F   F   F
  8.4650333282950463  0.6981841570726326 15.9747629251575347   F   F   F
  2.4176367493252480  1.3958232277883518 17.9536640804035095   T   T   T
  7.2591354285219429  8.3762516457968701 20.0160637672909090   T   T   T
  3.6278714449999998  2.0945525549999999 13.9999998547154920   F   F   F
 12.0929047682950461  6.9818418220726324 15.9747629251575347   F   F   F
  6.0464524033320313  7.6811163194232952 17.9536640804035095   T   T   T
  3.6278714449999998  2.0945525549999999 19.9273826219792340   T   T   T
  2.4185809599999994  4.1891051099999990 13.9999998547154920   F   F   F
  3.6278713932950470  4.8872892670726324 15.9747629251575347   F   F   F
 12.0938490323427175  5.5849283377883516 17.9536640804035095   T   T   T
 12.0895124699692094  4.1871465357968702 20.0160637672909090   T   T   T
  3.6278714399999998  6.2836576649999998 13.9999998547154920   F   F   F
  2.4185809132950471  2.7927367120726325 15.9747629251575347   F   F   F
 10.8836143867049522  3.4909209529273673 17.9884286743084800   T   T   T
 13.3021953967385631  6.2875749809704633 20.0160637672909090   T   T   T
  4.8371619250000002  4.1891051099999990 13.9999998547154920   F   F   F
 10.8836142882950462  4.8872892670726324 15.9747629251575347   F   F   F
  4.8362177093252479  5.5849283377883516 17.9536640804035095   T   T   T
  4.8405544685219422  4.1871465357968702 20.0160637672909090   T   T   T
  6.0464524050000001  6.2836576649999998 13.9999998547154920   F   F   F
  9.6743238082950462  2.7927367120726325 15.9747629251575347   F   F   F
  3.6278714433320318  3.4920112094232962 17.9536640804035095   T   T   T
  6.0464524050000001  6.2836576649999998 19.9273826219792340   T   T   T
  4.8371619299999988  0.0000000000000000 13.9999998547154920   F   F   F
  6.0464523632950469  0.6981841570726326 15.9747629251575347   F   F   F
  4.8381061423427205  1.3958232277883518 17.9536640804035095   T   T   T
  9.6709314999692086  8.3762516457968701 20.0160637672909090   T   T   T
  6.0464524099999988  2.0945525549999999 13.9999998547154920   F   F   F
  9.6743238032950458  6.9818418220726324 15.9747629251575347   F   F   F
  8.4650334167049515  7.6800260629273671 17.9884286743084800   T   T   T
  6.0464525067385626  2.0984698709704630 20.0160637672909090   T   T   T
  7.2557428949999991  0.0000000000000000 13.9999998547154920   F   F   F
  3.6278713982950470  0.6981841570726326 15.9747629251575347   F   F   F
  7.2547986793252477  1.3958232277883518 17.9536640804035095   T   T   T
 12.0962973585219427  8.3762516457968701 20.0160637672909090   T   T   T
  8.4650333749999991  2.0945525549999999 13.9999998547154920   F   F   F
  7.2557428382950473  6.9818418220726324 15.9747629251575347   F   F   F
 10.8836143333320301  7.6811163194232952 17.9536640804035095   T   T   T
  8.4650333749999991  2.0945525549999999 19.9273826219792340   T   T   T
  7.2557428899999987  4.1891051099999990 13.9999998547154920   F   F   F
  8.4650333232950459  4.8872892670726324 15.9747629251575347   F   F   F
  7.2566871023427204  5.5849283377883516 17.9536640804035095   T   T   T
  7.2523505399692088  4.1871465357968702 20.0160637672909090   T   T   T
  8.4650333700000004  6.2836576649999998 13.9999998547154920   F   F   F
  7.2557428432950468  2.7927367120726325 15.9747629251575347   F   F   F
  6.0464524567049525  3.4909209529273673 17.9884286743084800   T   T   T
  8.4650334667385625  6.2875749809704633 20.0160637672909090   T   T   T
  9.6743238549999990  4.1891051099999990 13.9999998547154920   F   F   F
  6.0464523582950473  4.8872892670726324 15.9747629251575347   F   F   F
  9.6733796393252476  5.5849283377883516 17.9536640804035095   T   T   T
  9.6777163985219428  4.1871465357968702 20.0160637672909090   T   T   T
 10.8836143349999990  6.2836576649999998 13.9999998547154920   F   F   F
  4.8371618782950474  2.7927367120726325 15.9747629251575347   F   F   F
  8.4650333733320320  3.4920112094232962 17.9536640804035095   T   T   T
 10.8836143349999990  6.2836576649999998 19.9273826219792340   T   T   T
  1.2092904332950472  0.6981841570726326 22.5531365196618339   T   T   T
  3.6278713932950470  4.8872892670726324 22.5531365196618339   T   T   T
  6.0464523632950469  0.6981841570726326 22.5531365196618339   T   T   T
  8.4650333232950459  4.8872892670726324 22.5531365196618339   T   T   T
