# Supplementary material for: Benchmarking DFT Accuracy in Predicting O 1s Binding Energies on Metals
Source: J Phys Chem C Nanomater Interfaces. 2025 Oct 8;129(42):19199–206. doi: 10.1021/acs.jpcc.5c05986 (PMC12557369; doi:10.1021/acs.jpcc.5c05986)
Supplement: Supplementary file 3 [file jp5c05986_si_003.zip › Structures for BEs/S11 - Ni(111) CO Hollows/POSCAR_Ni111_COHCP_2x2_2x2x1_CL_JS_71]

 C Ni  O 
 1.0000000000000000
     9.6743238599999994    0.0000000000000000    0.0000000000000000
     4.8371619199999998    8.3782102199999997    0.0000000000000000
     0.0000000000000000    0.0000000000000000   33.9242892600000019
 C   Ni  O  
   4  64   4
Selective dynamics
Cartesian
  2.4185810117049522  1.3963683979273673 21.3626894471952902   T   T   T
  4.8371619717049521  5.5854735079273672 21.3626894471952902   T   T   T
  7.2557429417049528  1.3963683979273673 21.3626894471952902   T   T   T
  9.6743239017049518  5.5854735079273672 21.3626894471952902   T   T   T
  0.0000000000000000  0.0000000000000000 13.9999998547154920   F   F   F
  1.2092904332950472  0.6981841570726326 15.9747629251575347   F   F   F
  4.8371619767043832  1.3968454532172940 17.9721765650526919   T   T   T
  0.0000000000000000  0.0000000000000000 19.9376789830125389   T   T   T
  1.2092904799999999  2.0945525549999999 13.9999998547154920   F   F   F
  2.4185809132950471  2.7927367120726325 15.9747629251575347   F   F   F
  6.0460393147047959  3.4906824252824040 17.9721765650526919   T   T   T
 10.8772814792252603  2.0982088897221103 20.0250988232495253   T   T   T
  2.4185809649999999  0.0000000000000000 13.9999998547154920   F   F   F
  3.6278713982950470  0.6981841570726326 15.9747629251575347   F   F   F
  2.4185810117049522  1.3963683979273673 17.9614571681323163   T   T   T
  7.2557429333803469  8.3708976343378811 20.0250988232495253   T   T   T
  3.6278714449999998  2.0945525549999999 13.9999998547154920   F   F   F
  4.8371618782950474  2.7927367120726325 15.9747629251575347   F   F   F
  3.6282846337056784  3.4906824252824040 17.9721765650526919   T   T   T
  3.6342044025092495  2.0982088897221103 20.0250988232495253   T   T   T
  2.4185809599999994  4.1891051099999990 13.9999998547154920   F   F   F
  3.6278713932950470  4.8872892670726324 15.9747629251575347   F   F   F
  7.2557429367043831  5.5859505632172946 17.9721765650526919   T   T   T
  2.4185809599999994  4.1891051099999990 19.9376789830125389   T   T   T
  3.6278714399999998  6.2836576649999998 13.9999998547154920   F   F   F
  4.8371618732950470  6.9818418220726324 15.9747629251575347   F   F   F
  8.4646202747047958  7.6797875352824034 17.9721765650526919   T   T   T
 13.2958624392252602  6.2873139997221106 20.0250988232495253   T   T   T
  4.8371619250000002  4.1891051099999990 13.9999998547154920   F   F   F
  6.0464523582950473  4.8872892670726324 15.9747629251575347   F   F   F
  4.8371619717049521  5.5854735079273672 17.9614571681323163   T   T   T
  4.8371619733803470  4.1817925243378813 20.0250988232495253   T   T   T
  6.0464524050000001  6.2836576649999998 13.9999998547154920   F   F   F
  7.2557428382950473  6.9818418220726324 15.9747629251575347   F   F   F
  6.0468655937056788  7.6797875352824034 17.9721765650526919   T   T   T
  6.0527853625092494  6.2873139997221106 20.0250988232495253   T   T   T
  4.8371619299999988  0.0000000000000000 13.9999998547154920   F   F   F
  6.0464523632950469  0.6981841570726326 15.9747629251575347   F   F   F
  9.6743239067043820  1.3968454532172940 17.9721765650526919   T   T   T
  4.8371619299999988  0.0000000000000000 19.9376789830125389   T   T   T
  6.0464524099999988  2.0945525549999999 13.9999998547154920   F   F   F
  7.2557428432950468  2.7927367120726325 15.9747629251575347   F   F   F
 10.8832012447047948  3.4906824252824040 17.9721765650526919   T   T   T
  6.0401195492252606  2.0982088897221103 20.0250988232495253   T   T   T
  7.2557428949999991  0.0000000000000000 13.9999998547154920   F   F   F
  8.4650333282950463  0.6981841570726326 15.9747629251575347   F   F   F
  7.2557429417049528  1.3963683979273673 17.9614571681323163   T   T   T
 12.0929048633803475  8.3708976343378811 20.0250988232495253   T   T   T
  8.4650333749999991  2.0945525549999999 13.9999998547154920   F   F   F
  9.6743238082950462  2.7927367120726325 15.9747629251575347   F   F   F
  8.4654465637056795  3.4906824252824040 17.9721765650526919   T   T   T
  8.4713663325092501  2.0982088897221103 20.0250988232495253   T   T   T
  7.2557428899999987  4.1891051099999990 13.9999998547154920   F   F   F
  8.4650333232950459  4.8872892670726324 15.9747629251575347   F   F   F
 12.0929048667043819  5.5859505632172946 17.9721765650526919   T   T   T
  7.2557428899999987  4.1891051099999990 19.9376789830125389   T   T   T
  8.4650333700000004  6.2836576649999998 13.9999998547154920   F   F   F
  9.6743238032950458  6.9818418220726324 15.9747629251575347   F   F   F
 13.3017822047047947  7.6797875352824034 17.9721765650526919   T   T   T
  8.4587005092252596  6.2873139997221106 20.0250988232495253   T   T   T
  9.6743238549999990  4.1891051099999990 13.9999998547154920   F   F   F
 10.8836142882950462  4.8872892670726324 15.9747629251575347   F   F   F
  9.6743239017049518  5.5854735079273672 17.9614571681323163   T   T   T
  9.6743239033803476  4.1817925243378813 20.0250988232495253   T   T   T
 10.8836143349999990  6.2836576649999998 13.9999998547154920   F   F   F
 12.0929047682950461  6.9818418220726324 15.9747629251575347   F   F   F
 10.8840275237056794  7.6797875352824034 17.9721765650526919   T   T   T
 10.8899472925092500  6.2873139997221106 20.0250988232495253   T   T   T
  2.4185810117049522  1.3963683979273673 22.5531514463491085   T   T   T
  4.8371619717049521  5.5854735079273672 22.5531514463491085   T   T   T
  7.2557429417049528  1.3963683979273673 22.5531514463491085   T   T   T
  9.6743239017049518  5.5854735079273672 22.5531514463491085   T   T   T
