# Supplementary material for: Benchmarking DFT Accuracy in Predicting O 1s Binding Energies on Metals
Source: J Phys Chem C Nanomater Interfaces. 2025 Oct 8;129(42):19199–206. doi: 10.1021/acs.jpcc.5c05986 (PMC12557369; doi:10.1021/acs.jpcc.5c05986)
Supplement: Supplementary file 3 [file jp5c05986_si_003.zip › Structures for BEs/S12 - Ni(111) CO Bridge/POSCAR_Ni111_COBridge_2x2_2x2x1_CL_JS_71]

 C Ni  O 
 1.0000000000000000
     9.6743238599999994    0.0000000000000000    0.0000000000000000
     4.8371619199999998    8.3782102199999997    0.0000000000000000
     0.0000000000000000    0.0000000000000000   33.9242892600000019
 C   Ni  O  
   4  64   4
Selective dynamics
Cartesian
  3.6278714425344738  4.1602222356517764 21.4489521299256154   T   T   T
  6.0464524025344737  8.3493273456517763 21.4489521299256154   T   T   T
  8.4650333725344744  4.1602222356517764 21.4489521299256154   T   T   T
 10.8836143325344743  8.3493273456517763 21.4489521299256154   T   T   T
  2.4185809599999994  4.1891051099999990 13.9999998547154920   F   F   F
  3.6278713932950470  4.8872892670726324 15.9747629251575347   F   F   F
 12.0928230219209336  5.5889615244061579 17.9594603844664746   T   T   T
 12.0878091117487738  4.2025657938857588 20.0241679407522284   T   T   T
  1.2092904799999999  2.0945525549999999 13.9999998547154920   F   F   F
  2.4185809132950471  2.7927367120726325 15.9747629251575347   F   F   F
 10.8836143383265309  3.4966193926085003 17.9815423828315915   T   T   T
 10.8836142432356517  2.1122382865176026 19.9497556907462048   T   T   T
  4.8371619250000002  4.1891051099999990 13.9999998547154920   F   F   F
  6.0464523582950473  4.8872892670726324 15.9747629251575347   F   F   F
  4.8372437197374065  5.5889615244061579 17.9594603844664746   T   T   T
  4.8422576332190923  4.2025657938857588 20.0241679407522284   T   T   T
  3.6278714449999998  2.0945525549999999 13.9999998547154920   F   F   F
  4.8371618782950474  2.7927367120726325 15.9747629251575347   F   F   F
  3.6278714433300054  3.4937091375064808 17.9506292134863124   T   T   T
  3.6278714449895588  2.1033000767264975 19.9541451545335562   T   T   T
  0.0000000000000000  0.0000000000000000 13.9999998547154920   F   F   F
  1.2092904332950472  0.6981841570726326 15.9747629251575347   F   F   F
  9.6742420619209337  1.3998564144061576 17.9594603844664746   T   T   T
  9.6692281517487739  0.0134606838857586 20.0241679407522284   T   T   T
  3.6278714399999998  6.2836576649999998 13.9999998547154920   F   F   F
  4.8371618732950470  6.9818418220726324 15.9747629251575347   F   F   F
 13.3021952983265308  7.6857245026085002 17.9815423828315915   T   T   T
 13.3021952032356516  6.3013433965176020 19.9497556907462048   T   T   T
  2.4185809649999999  0.0000000000000000 13.9999998547154920   F   F   F
  3.6278713982950470  0.6981841570726326 15.9747629251575347   F   F   F
  2.4186627597374062  1.3998564144061576 17.9594603844664746   T   T   T
  2.4236766732190920  0.0134606838857586 20.0241679407522284   T   T   T
  6.0464524050000001  6.2836576649999998 13.9999998547154920   F   F   F
  7.2557428382950473  6.9818418220726324 15.9747629251575347   F   F   F
  6.0464524033300053  7.6828142475064807 17.9506292134863124   T   T   T
  6.0464524049895587  6.2924051867264978 19.9541451545335562   T   T   T
  7.2557428899999987  4.1891051099999990 13.9999998547154920   F   F   F
  8.4650333232950459  4.8872892670726324 15.9747629251575347   F   F   F
  7.2556610919209339  5.5889615244061579 17.9594603844664746   T   T   T
  7.2506471817487759  4.2025657938857588 20.0241679407522284   T   T   T
  6.0464524099999988  2.0945525549999999 13.9999998547154920   F   F   F
  7.2557428432950468  2.7927367120726325 15.9747629251575347   F   F   F
  6.0464524083265321  3.4966193926085003 17.9815423828315915   T   T   T
  6.0464523132356520  2.1122382865176026 19.9497556907462048   T   T   T
  9.6743238549999990  4.1891051099999990 13.9999998547154920   F   F   F
 10.8836142882950462  4.8872892670726324 15.9747629251575347   F   F   F
  9.6744056497374071  5.5889615244061579 17.9594603844664746   T   T   T
  9.6794195632190920  4.2025657938857588 20.0241679407522284   T   T   T
  8.4650333749999991  2.0945525549999999 13.9999998547154920   F   F   F
  9.6743238082950462  2.7927367120726325 15.9747629251575347   F   F   F
  8.4650333733300052  3.4937091375064808 17.9506292134863124   T   T   T
  8.4650333749895594  2.1033000767264975 19.9541451545335562   T   T   T
  4.8371619299999988  0.0000000000000000 13.9999998547154920   F   F   F
  6.0464523632950469  0.6981841570726326 15.9747629251575347   F   F   F
  4.8370801319209331  1.3998564144061576 17.9594603844664746   T   T   T
  4.8320662217487751  0.0134606838857586 20.0241679407522284   T   T   T
  8.4650333700000004  6.2836576649999998 13.9999998547154920   F   F   F
  9.6743238032950458  6.9818418220726324 15.9747629251575347   F   F   F
  8.4650333683265302  7.6857245026085002 17.9815423828315915   T   T   T
  8.4650332732356528  6.3013433965176020 19.9497556907462048   T   T   T
  7.2557428949999991  0.0000000000000000 13.9999998547154920   F   F   F
  8.4650333282950463  0.6981841570726326 15.9747629251575347   F   F   F
  7.2558246897374072  1.3998564144061576 17.9594603844664746   T   T   T
  7.2608386032190912  0.0134606838857586 20.0241679407522284   T   T   T
 10.8836143349999990  6.2836576649999998 13.9999998547154920   F   F   F
 12.0929047682950461  6.9818418220726324 15.9747629251575347   F   F   F
 10.8836143333300051  7.6828142475064807 17.9506292134863124   T   T   T
 10.8836143349895593  6.2924051867264978 19.9541451545335562   T   T   T
  3.6278714909133871  4.1541112528994102 22.6319172003958684   T   T   T
  6.0464524509133861  8.3432163628994100 22.6319172003958684   T   T   T
  8.4650334209133877  4.1541112528994102 22.6319172003958684   T   T   T
 10.8836143809133858  8.3432163628994100 22.6319172003958684   T   T   T
