# Supplementary material for: Benchmarking DFT Accuracy in Predicting O 1s Binding Energies on Metals
Source: J Phys Chem C Nanomater Interfaces. 2025 Oct 8;129(42):19199–206. doi: 10.1021/acs.jpcc.5c05986 (PMC12557369; doi:10.1021/acs.jpcc.5c05986)
Supplement: Supplementary file 3 [file jp5c05986_si_003.zip › Structures for BEs/S2 - Ir(111) CO rt3xrt3/POSCAR_Ir111_COTop_r3xr3_2x2x1_CL_JS_54]

 C Ir  O 
 1.0000000000000000
     8.1526371399999995    4.7069272399999997    0.0000000000000000
     0.0000000000000000    9.4138544799999995    0.0000000000000000
     0.0000000000000000    0.0000000000000000   34.6566003399999971
 C   Ir  O  
   4  48   4
Selective dynamics
Cartesian
  0.0000000000000000  0.0000000000000000 22.6723153652236817   T   T   T
  0.0000000000000000  4.7069272399999988 22.6723153652236817   T   T   T
  4.0763185699999989  2.3534636199999994 22.6723153652236817   T   T   T
  4.0763185699999989  7.0603908600000000 22.6723153652236817   T   T   T
  0.0000000000000000  1.5583661757701319 18.4096294213584208   T   T   T
  0.0000000000000000  7.8448787019538182 16.2188668417278556   F   F   F
  1.3495846987326010  8.6346713921149334 18.4096294213584208   T   T   T
  0.0000000000000000  0.0000000000000000 13.9999998386175726   F   F   F
  1.3587728838421236  0.7844878890230907 16.2188668417278556   F   F   F
  6.8030524412673978  3.9277441521149337 18.4096294213584208   T   T   T
  0.0000000000000000  0.0000000000000000 20.8259215605315582   T   T   T
  1.3587728838421236  2.3534636670692723 13.9999998386175726   F   F   F
  6.7938642561578755  5.4914151290230908 16.2188668417278556   F   F   F
  1.3587728838421236  2.3534636670692723 20.5684167818172980   T   T   T
  6.7938642561578755 11.7673180529307277 13.9999998386175726   F   F   F
  6.7938642561578755 11.7673180529307277 20.5684167818172980   T   T   T
  0.0000000000000000  6.2652934157701319 18.4096294213584208   T   T   T
  0.0000000000000000  3.1379514619538180 16.2188668417278556   F   F   F
  1.3495846987326010  3.9277441521149341 18.4096294213584208   T   T   T
  0.0000000000000000  4.7069272399999988 13.9999998386175726   F   F   F
  1.3587728838421236  5.4914151290230899 16.2188668417278556   F   F   F
  6.8030524412673978  8.6346713921149316 18.4096294213584208   T   T   T
  0.0000000000000000  4.7069272399999988 20.8259215605315582   T   T   T
  1.3587728838421236  7.0603909070692721 13.9999998386175726   F   F   F
  6.7938642561578755 10.1983423690230897 16.2188668417278556   F   F   F
  1.3587728838421236  7.0603909070692721 20.5684167818172980   T   T   T
  6.7938642561578755  7.0603908129307271 13.9999998386175726   F   F   F
  6.7938642561578755  7.0603908129307271 20.5684167818172980   T   T   T
  4.0763185699999989  3.9118297957701311 18.4096294213584208   T   T   T
  4.0763185699999989 10.1983423219538185 16.2188668417278556   F   F   F
  5.4259032687326014 10.9881350121149328 18.4096294213584208   T   T   T
  4.0763185699999989  2.3534636199999994 13.9999998386175726   F   F   F
  5.4350914538421238  3.1379515090230901 16.2188668417278556   F   F   F
  2.7267338712673990  1.5742805321149340 18.4096294213584208   T   T   T
  4.0763185699999989  2.3534636199999994 20.8259215605315582   T   T   T
  5.4350914538421238  4.7069272870692718 13.9999998386175726   F   F   F
  2.7175456861578757  3.1379515090230905 16.2188668417278556   F   F   F
  5.4350914538421238  4.7069272870692718 20.5684167818172980   T   T   T
  2.7175456861578757  9.4138544329307265 13.9999998386175726   F   F   F
  2.7175456861578757  9.4138544329307265 20.5684167818172980   T   T   T
  4.0763185699999989  8.6187570357701322 18.4096294213584208   T   T   T
  4.0763185699999989  5.4914150819538179 16.2188668417278556   F   F   F
  5.4259032687326014  6.2812077721149340 18.4096294213584208   T   T   T
  4.0763185699999989  7.0603908600000000 13.9999998386175726   F   F   F
  5.4350914538421238  7.8448787490230885 16.2188668417278556   F   F   F
  2.7267338712673990  6.2812077721149331 18.4096294213584208   T   T   T
  4.0763185699999989  7.0603908600000000 20.8259215605315582   T   T   T
  5.4350914538421238  9.4138545270692724 13.9999998386175726   F   F   F
  2.7175456861578757  7.8448787490230902 16.2188668417278556   F   F   F
  5.4350914538421238  9.4138545270692724 20.5684167818172980   T   T   T
  2.7175456861578757  4.7069271929307268 13.9999998386175726   F   F   F
  2.7175456861578757  4.7069271929307268 20.5684167818172980   T   T   T
  0.0000000000000000  0.0000000000000000 23.8364018056659965   T   T   T
  0.0000000000000000  4.7069272399999988 23.8364018056659965   T   T   T
  4.0763185699999989  2.3534636199999994 23.8364018056659965   T   T   T
  4.0763185699999989  7.0603908600000000 23.8364018056659965   T   T   T
