# Supplementary material for: Benchmarking DFT Accuracy in Predicting O 1s Binding Energies on Metals
Source: J Phys Chem C Nanomater Interfaces. 2025 Oct 8;129(42):19199–206. doi: 10.1021/acs.jpcc.5c05986 (PMC12557369; doi:10.1021/acs.jpcc.5c05986)
Supplement: Supplementary file 3 [file jp5c05986_si_003.zip › Structures for BEs/S3 - Ag(111) H2O/POSCAR_H2O_Ag111_1x1x1_CL_JS_127]

Ag  H  O 
 1.0000000000000000
    14.3682330199999999    0.0000000000000000    0.0000000000000000
     7.1841165100000000   12.4432548000000001    0.0000000000000000
     0.0000000000000000    0.0000000000000000   39.3852905099999973
 Ag  H   O  
 125   2   1
Selective dynamics
Cartesian
  1.6762938283862783  2.0738758414775158 14.0000001295573551   F   F   F
  4.5499404323862782  2.0738758414775158 14.0000001295573551   F   F   F
  7.4235870363862784  2.0738758414775158 14.0000001295573551   F   F   F
 10.2972336403862776  2.0738758414775158 14.0000001295573551   F   F   F
 13.1708802443862769  2.0738758414775158 14.0000001295573551   F   F   F
  3.1131171303862777  4.5625268014775155 14.0000001295573551   F   F   F
  5.9867637343862778  4.5625268014775155 14.0000001295573551   F   F   F
  8.8604103383862789  4.5625268014775155 14.0000001295573551   F   F   F
 11.7340569423862782  4.5625268014775155 14.0000001295573551   F   F   F
 14.6077035463862774  4.5625268014775155 14.0000001295573551   F   F   F
  4.5499404323862791  7.0511777614775166 14.0000001295573551   F   F   F
  7.4235870363862784  7.0511777614775166 14.0000001295573551   F   F   F
 10.2972336403862794  7.0511777614775166 14.0000001295573551   F   F   F
 13.1708802443862787  7.0511777614775166 14.0000001295573551   F   F   F
 16.0445268483862762  7.0511777614775166 14.0000001295573551   F   F   F
  5.9867637343862787  9.5398287214775159 14.0000001295573551   F   F   F
  8.8604103383862789  9.5398287214775159 14.0000001295573551   F   F   F
 11.7340569423862782  9.5398287214775159 14.0000001295573551   F   F   F
 14.6077035463862792  9.5398287214775159 14.0000001295573551   F   F   F
 17.4813501503862767  9.5398287214775159 14.0000001295573551   F   F   F
  7.4235870363862784 12.0284796814775152 14.0000001295573551   F   F   F
 10.2972336403862776 12.0284796814775152 14.0000001295573551   F   F   F
 13.1708802443862787 12.0284796814775152 14.0000001295573551   F   F   F
 16.0445268483862762 12.0284796814775152 14.0000001295573551   F   F   F
 18.9181734523862772 12.0284796814775152 14.0000001295573551   F   F   F
  1.6762938283862785  0.4147751185224840 16.3463224907251750   F   F   F
  4.5499404323862782  0.4147751185224840 16.3463224907251750   F   F   F
  7.4235870363862775  0.4147751185224840 16.3463224907251750   F   F   F
 10.2972336403862776  0.4147751185224840 16.3463224907251750   F   F   F
 13.1708802443862769  0.4147751185224840 16.3463224907251750   F   F   F
  3.1131171303862786  2.9034260785224841 16.3463224907251750   F   F   F
  5.9867637343862778  2.9034260785224841 16.3463224907251750   F   F   F
  8.8604103383862807  2.9034260785224841 16.3463224907251750   F   F   F
 11.7340569423862782  2.9034260785224841 16.3463224907251750   F   F   F
 14.6077035463862774  2.9034260785224841 16.3463224907251750   F   F   F
  4.5499404323862791  5.3920770385224843 16.3463224907251750   F   F   F
  7.4235870363862784  5.3920770385224843 16.3463224907251750   F   F   F
 10.2972336403862776  5.3920770385224843 16.3463224907251750   F   F   F
 13.1708802443862787  5.3920770385224843 16.3463224907251750   F   F   F
 16.0445268483862762  5.3920770385224843 16.3463224907251750   F   F   F
  5.9867637343862778  7.8807279985224845 16.3463224907251750   F   F   F
  8.8604103383862771  7.8807279985224845 16.3463224907251750   F   F   F
 11.7340569423862782  7.8807279985224845 16.3463224907251750   F   F   F
 14.6077035463862792  7.8807279985224845 16.3463224907251750   F   F   F
 17.4813501503862767  7.8807279985224845 16.3463224907251750   F   F   F
  7.4235870363862784 10.3693789585224838 16.3463224907251750   F   F   F
 10.2972336403862776 10.3693789585224838 16.3463224907251750   F   F   F
 13.1708802443862787 10.3693789585224838 16.3463224907251750   F   F   F
 16.0445268483862762 10.3693789585224838 16.3463224907251750   F   F   F
 18.9181734523862772 10.3693789585224838 16.3463224907251750   F   F   F
  3.1123521656602939  1.2439849081161241 18.7109026910147165   T   T   T
  5.9864870022183130  1.2431529521001961 18.7128829834215615   T   T   T
  8.8598978953556209  1.2426981511372559 18.7125131555436717   T   T   T
 11.7338327979511678  1.2422811776689080 18.7123237122963175   T   T   T
 14.6078245987494721  1.2427290104091600 18.7118932310710449   T   T   T
  4.5491308542967666  3.7320220423568400 18.7118920495123291   T   T   T
  7.4222908062443791  3.7313799704091601 18.7115919335986440   T   T   T
 10.2963275077708722  3.7308297296819037 18.7101405856433480   T   T   T
 13.1727736182924886  3.7305636928942802 18.7089539068402821   T   T   T
 16.0448171585344461  3.7314439287388317 18.7132662022982217   T   T   T
  5.9888142249205618  6.2224348428039722 18.7170381315703658   T   T   T
  8.8581264359065841  6.2215532382013921 18.7111405781693954   T   T   T
 11.7318746951552022  6.2215043362100282 18.7096628420694628   T   T   T
 14.6094825491576490  6.2191536809457597 18.7092733215463198   T   T   T
 17.4815790363382888  6.2202505538563804 18.7121858637795349   T   T   T
  7.4231460753148948  8.7088323293596925 18.7152996648472545   T   T   T
 10.2948845779698388  8.7099352994651635 18.7105021426102311   T   T   T
 13.1713107166475574  8.7097792610499720 18.7097396433859586   T   T   T
 16.0450104831097313  8.7093464846480284 18.7124048459947687   T   T   T
 18.9185602452191759  8.7094716637913159 18.7139964055842789   T   T   T
  8.8592654775792443 11.1947071992138127 18.7159507036993844   T   T   T
 11.7336333668768482 11.1988137221629085 18.7109479840988051   T   T   T
 14.6078485218574485 11.1982047492729961 18.7123426172357625   T   T   T
 17.4811080456598908 11.1977055258904201 18.7130791221682991   T   T   T
 20.3546974640924745 11.1968223036647174 18.7136754154666214   T   T   T
  1.6757478355315183  2.0719993986536762 21.0791150027950884   T   T   T
  4.5492688611749230  2.0718986082897959 21.0788499397899578   T   T   T
  7.4231115915556467  2.0709474458928838 21.0792209492265634   T   T   T
 10.2972161829831599  2.0709152178629520 21.0780476614222714   T   T   T
 13.1712727845123840  2.0715452198534758 21.0785230418787286   T   T   T
  3.1124895259679648  4.5600610461063482 21.0792863288088057   T   T   T
  5.9844956369629063  4.5595910643725519 21.0763741804285019   T   T   T
  8.8583908832353160  4.5581099437537080 21.0707176650054535   T   T   T
 11.7391319459712715  4.5573693212280117 21.0658882406831189   T   T   T
 14.6087989804717235  4.5591429827672041 21.0785876337551592   T   T   T
  4.5486192015189237  7.0483064804324158 21.0775903981994475   T   T   T
  7.4273003625279657  7.0510826950108436 21.0912759989458642   T   T   T
 10.2931964542723193  7.0510792108995002 21.0758609900931546   T   T   T
 13.1754180197386539  7.0458209402861165 21.0662726411184948   T   T   T
 16.0446711054457971  7.0484698603679403 21.0783166629564533   T   T   T
  5.9855648490230893  9.5384146700020445 21.0805478396638470   T   T   T
  8.8598241863202283  9.5330238787250394 21.0891019309097096   T   T   T
 11.7347604829161014  9.5398806098500319 21.0691434349437685   T   T   T
 14.6080731691807166  9.5382398422721035 21.0778842124666532   T   T   T
 17.4801831625003956  9.5379594957414611 21.0795261852280156   T   T   T
  7.4231931312780359 12.0277202696370722 21.0770870541867303   T   T   T
 10.2962985557813376 12.0294338302555808 21.0737160671719792   T   T   T
 13.1710694740151517 12.0267898874756760 21.0788786910520329   T   T   T
 16.0442035631433271 12.0265970170262761 21.0792355217840530   T   T   T
 18.9173539602159835 12.0268116631715749 21.0795025540537075   T   T   T
  1.6766068403426191  0.4129189582039680 23.4730758420992842   T   T   T
  4.5507712036194947  0.4139839763823000 23.4742959983992847   T   T   T
  7.4235551389089736  0.4117872441799080 23.4750301402143897   T   T   T
 10.2963009983809499  0.4123086165560280 23.4746788234230408   T   T   T
 13.1701160699131083  0.4136244907511279 23.4744145481237148   T   T   T
  3.1121798187052185  2.9010664641147601 23.4746571615132567   T   T   T
  5.9857959620512160  2.8989899337537359 23.4741234908268481   T   T   T
  8.8612371583554133  2.8991026696422240 23.4753208036583523   T   T   T
 11.7367325947392640  2.8977890352329880 23.4742755180482163   T   T   T
 14.6081942933850755  2.9011684988041200 23.4752609380167776   T   T   T
  4.5494136929637650  5.3882733843952195 23.4734610302404683   T   T   T
  7.4239011259600947  5.3800200223514762 23.4646288788436017   T   T   T
 10.3073151829259242  5.3737372985704077 23.4367838723059378   T   T   T
 13.1716438441301271  5.3886736839021356 23.4729033345268476   T   T   T
 16.0440998245009254  5.3885541042235081 23.4745425503178744   T   T   T
  5.9790310387395751  7.8777881551434366 23.4686505108575787   T   T   T
  8.8559204092498582  7.8793985611796513 23.4893746568710355   T   T   T
 11.7521094058761015  7.8778218763639440 23.4365644962377964   T   T   T
 14.6111129843995933  7.8773411934310191 23.4735819430823334   T   T   T
 17.4791077002588473  7.8778874523167390 23.4737115206881128   T   T   T
  7.4209257522663137 10.3728561016437961 23.4684468889056426   T   T   T
 10.3052832992534036 10.3732074991593475 23.4585544854882464   T   T   T
 13.1716056246302919 10.3667918814170168 23.4754677107919534   T   T   T
 16.0433607944355394 10.3675372323795365 23.4747390829175160   T   T   T
 18.9159876849381092 10.3680309807299995 23.4742337696402750   T   T   T
 10.1321478873915307  8.2125456793490397 26.1281426463982349   T   T   T
  9.7121649391050866  6.7310421815548436 26.0333489476400501   T   T   T
  9.3437762321996765  7.6352215858581003 26.0950243433141829   T   T   T
