# Supplementary material for: Benchmarking DFT Accuracy in Predicting O 1s Binding Energies on Metals
Source: J Phys Chem C Nanomater Interfaces. 2025 Oct 8;129(42):19199–206. doi: 10.1021/acs.jpcc.5c05986 (PMC12557369; doi:10.1021/acs.jpcc.5c05986)
Supplement: Supplementary file 3 [file jp5c05986_si_003.zip › Structures for BEs/S4 - Pd(111) CO c(2x4)/POSCAR_Pd111_COHollows_c4x2_2x2x1_CL_JS_8]

 C  O Pd 
 1.0000000000000000
     5.5303811400000003    9.5789010999999995    0.0000000000000000
    -8.2955717000000000    4.7894505599999997    0.0000000000000000
     0.0000000000000000    0.0000000000000000   34.7733059299999994
 C   O   Pd 
   8   8  64
Selective dynamics
Cartesian
 -1.4895907886966833  8.8486100923960436 22.2341377017076454   T   T   T
 -1.3119285960942482  5.5537124219881013 22.2194345047612636   T   T   T
  2.6581950613033167  6.4538848123960415 22.2341377017076454   T   T   T
 -5.4597144460942477  7.9484377019881016 22.2194345047612636   T   T   T
 -4.2547813586966843  4.0591595423960420 22.2341377017076454   T   T   T
  1.4532619739057515 10.3431629719881020 22.2194345047612636   T   T   T
 -0.1069955086966835  1.6644342623960426 22.2341377017076454   T   T   T
 -2.6945238760942489 12.7378882519881014 22.2194345047612636   T   T   T
 -1.5377181839079341  8.8766446144090523 23.4152589383839249   T   T   T
 -1.2694237458174977  5.5297297272530850 23.4013753482583127   T   T   T
  2.6100676660920659  6.4819193344090520 23.4152589383839249   T   T   T
 -5.4172095958174982  7.9244550072530844 23.4013753482583127   T   T   T
 -4.3029086986041234  4.0871941601980630 23.4152589383839249   T   T   T
  1.4957668241825024 10.3191802772530838 23.4013753482583127   T   T   T
 -0.1551229039079347  1.6924687844090518 23.4152589383839249   T   T   T
 -2.6520190258174976 12.7139055572530850 23.4013753482583127   T   T   T
 -0.0125485144109168  6.3989259176152213 18.5202387447369112   T   T   T
 -0.0000000234852386  7.9824176034648344 16.2577685362248268   F   F   F
 -1.3980268977069084  3.9990406801705864 18.5202721271106014   T   T   T
 -1.3825953084852389  5.5876923284648345 16.2577685362248268   F   F   F
  1.3825952590147605  5.5876923259648343 16.2577685362248268   F   F   F
 -1.3802947788734685  8.7817429926150936 18.5277296103003479   T   T   T
  1.3825952875000000  7.1841758274999989 14.0000000264075428   F   F   F
 -0.0000000259852388  3.1929670509648349 16.2577685362248268   F   F   F
 -2.7806995225852242  6.3973238968025914 18.5460495787965129   T   T   T
  1.3986193179689552  7.1792782790340421 20.8114741273804036   T   T   T
  0.0000000025000002  4.7894505525000000 14.0000000264075428   F   F   F
 -0.0408133530526329  4.8174038454250265 20.8115318510682457   T   T   T
 -1.3825952799999994  7.1841758299999983 14.0000000264075428   F   F   F
 -1.3957110765860903  7.2030762471491663 20.8930721238765642   T   T   T
 -2.7651905650000010  4.7894505550000002 14.0000000264075428   F   F   F
 -2.7835932123928555  4.7986848551543853 20.8933670015108497   T   T   T
 -4.1603343644109190  8.7936511976152225 18.5202387447369112   T   T   T
 -4.1477858734852404 10.3771428834648347 16.2577685362248268   F   F   F
 -5.5458127477069086  6.3937659601705867 18.5202721271106014   T   T   T
 -5.5303811584852411  7.9824176084648339 16.2577685362248268   F   F   F
 -2.7651905909852399  7.9824176059648337 16.2577685362248268   F   F   F
  2.7674910711265301  6.3870177126150933 18.5277296103003479   T   T   T
 -2.7651905625000022  9.5789011074999983 14.0000000264075428   F   F   F
 -4.1477858759852397  5.5876923309648348 16.2577685362248268   F   F   F
  1.3670863274147753  4.0025986168025929 18.5460495787965129   T   T   T
 -2.7491665320310452  9.5740035590340415 20.8114741273804036   T   T   T
 -4.1477858475000016  7.1841758324999994 14.0000000264075428   F   F   F
 -4.1885992030526324  7.2121291254250259 20.8115318510682457   T   T   T
  2.7651905699999997  4.7894505499999989 14.0000000264075428   F   F   F
  2.7520747734139110  4.8083509671491669 20.8930721238765642   T   T   T
  1.3825952850000001  2.3947252749999999 14.0000000264075428   F   F   F
  1.3641926376071452  2.4039595751543854 20.8933670015108497   T   T   T
 -2.7777390844109169  1.6094753676152214 18.5202387447369112   T   T   T
 -2.7651905934852397  3.1929670534648351 16.2577685362248268   F   F   F
  1.3671636722930924  8.7884912301705871 18.5202721271106014   T   T   T
  1.3825952615147612 10.3771428784648343 16.2577685362248268   F   F   F
 -1.3825953109852391  0.7982417759648351 16.2577685362248268   F   F   F
 -4.1454853488734695  3.9922924426150930 18.5277296103003479   T   T   T
 -1.3825952825000005  2.3947252775000001 14.0000000264075428   F   F   F
  2.7651905440147617  7.9824176009648351 16.2577685362248268   F   F   F
 -0.0155089525852237 11.1867744468025929 18.5460495787965129   T   T   T
 -1.3665712520310447  2.3898277290340424 20.8114741273804036   T   T   T
  2.7651905724999994  9.5789011024999997 14.0000000264075428   F   F   F
  2.7243772169473672  9.6068543954250263 20.8115318510682457   T   T   T
 -4.1477858499999991  2.3947252799999994 14.0000000264075428   F   F   F
 -4.1609016465860904  2.4136256971491665 20.8930721238765642   T   T   T
  0.0000000050000013  9.5789011049999999 14.0000000264075428   F   F   F
 -0.0184026423928554  9.5881354051543841 20.8933670015108497   T   T   T
 -6.9255249344109187  4.0042006476152210 18.5202387447369112   T   T   T
 -6.9129764434852410  5.5876923334648350 16.2577685362248268   F   F   F
 -2.7806221777069089 11.1832165101705847 18.5202721271106014   T   T   T
 -2.7651905884852406 12.7718681584648337 16.2577685362248268   F   F   F
 -5.5303811609852396  3.1929670559648349 16.2577685362248268   F   F   F
  0.0023005011265308  1.5975671626150934 18.5277296103003479   T   T   T
 -5.5303811325000005  4.7894505575000004 14.0000000264075428   F   F   F
 -1.3825953059852392 10.3771428809648345 16.2577685362248268   F   F   F
  4.1322768974147754  8.7920491668025935 18.5460495787965129   T   T   T
 -5.5143571020310462  4.7845530090340427 20.8114741273804036   T   T   T
 -1.3825952775000010 11.9736263825000009 14.0000000264075428   F   F   F
 -1.4234086330526328 12.0015796754250257 20.8115318510682457   T   T   T
  0.0000000000000000  0.0000000000000000 14.0000000264075428   F   F   F
 -0.0131157965860890  0.0189004171491666 20.8930721238765642   T   T   T
  4.1477858550000004  7.1841758249999996 14.0000000264075428   F   F   F
  4.1293832076071464  7.1934101251543847 20.8933670015108497   T   T   T
