# Supplementary material for: Benchmarking DFT Accuracy in Predicting O 1s Binding Energies on Metals
Source: J Phys Chem C Nanomater Interfaces. 2025 Oct 8;129(42):19199–206. doi: 10.1021/acs.jpcc.5c05986 (PMC12557369; doi:10.1021/acs.jpcc.5c05986)
Supplement: Supplementary file 3 [file jp5c05986_si_003.zip › Structures for BEs/S5 - Rh(111) CO (2x2)/POSCAR_Rh111_CO_2x2_top_2x2x1_CL_JS_4]

 C  O Rh 
 1.0000000000000000
    10.6536384599999998    0.0000000000000000    0.0000000000000000
     5.3268192399999998    9.2263215400000007    0.0000000000000000
     0.0000000000000000    0.0000000000000000   34.5239945300000031
 C   O   Rh 
   4   4  64
Selective dynamics
Cartesian
  0.0000000000000000  0.0000000000000000 22.5016117357527072   T   T   T
  2.6634096199999995  4.6131607699999995 22.5016117357527072   T   T   T
  5.3268192299999990  0.0000000000000000 22.5016117357527072   T   T   T
  7.9902288499999985  4.6131607699999995 22.5016117357527072   T   T   T
  0.0000000000000000  0.0000000000000000 23.6651891139548916   T   T   T
  2.6634096199999995  4.6131607699999995 23.6651891139548916   T   T   T
  5.3268192299999990  0.0000000000000000 23.6651891139548916   T   T   T
  7.9902288499999985  4.6131607699999995 23.6651891139548916   T   T   T
  0.0000000000000000  0.0000000000000000 14.0000000585125672   F   F   F
  1.3317047550651409  0.7688600975789283 16.1746647477575429   F   F   F
 10.6536384616632578  1.5345764183563169 18.3254519519056771   T   T   T
  0.0000000000000000  0.0000000000000000 20.6737478216004362   T   T   T
  3.9951144300000001  6.9197411550000005 14.0000000585125672   F   F   F
  5.3268191850651405  7.6886012525789287 16.1746647477575429   F   F   F
 14.6514755355132067  8.4590333308218426 18.3254519519056771   T   T   T
  1.3363902269235839  2.3038753197876876 20.4761224649523008   T   T   T
  7.9902288449999999  0.0000000000000000 14.0000000585125672   F   F   F
  9.3219336000651403  0.7688600975789283 16.1746647477575429   F   F   F
  2.6634096699348588  1.5377202874210718 18.3028366640488542   T   T   T
  2.6634096682740562  0.0054102226878406 20.4761224649523008   T   T   T
 11.9853432750000000  6.9197411550000005 14.0000000585125672   F   F   F
 13.3170480300651413  7.6886012525789287 16.1746647477575429   F   F   F
  6.6558014028235331  8.4590333308218426 18.3254519519056771   T   T   T
  3.9904291146069371  2.3038753197876876 20.4761224649523008   T   T   T
  2.6634096199999995  4.6131607699999995 14.0000000585125672   F   F   F
  3.9951143750651408  5.3820208675789285 16.1746647477575429   F   F   F
 13.3170480816632590  6.1477371883563174 18.3254519519056771   T   T   T
  2.6634096199999995  4.6131607699999995 20.6737478216004362   T   T   T
  1.3317048100000000  2.3065803850000002 14.0000000585125672   F   F   F
  2.6634095650651406  3.0754404825789283 16.1746647477575429   F   F   F
 11.9880659155132072  3.8458725608218418 18.3254519519056771   T   T   T
  3.9997998469235831  6.9170360897876870 20.4761224649523008   T   T   T
 10.6536384650000002  4.6131607699999995 14.0000000585125672   F   F   F
 11.9853432200651397  5.3820208675789285 16.1746647477575429   F   F   F
  5.3268192899348588  6.1508810574210724 18.3028366640488542   T   T   T
  5.3268192882740566  4.6185709926878413 20.4761224649523008   T   T   T
  9.3219336550000005  2.3065803850000002 14.0000000585125672   F   F   F
 10.6536384100651400  3.0754404825789283 16.1746647477575429   F   F   F
  3.9923917828235327  3.8458725608218418 18.3254519519056771   T   T   T
  6.6538387346069365  6.9170360897876870 20.4761224649523008   T   T   T
  5.3268192299999990  0.0000000000000000 14.0000000585125672   F   F   F
  6.6585239850651403  0.7688600975789283 16.1746647477575429   F   F   F
  5.3268192316632588  1.5345764183563169 18.3254519519056771   T   T   T
  5.3268192299999990  0.0000000000000000 20.6737478216004362   T   T   T
  9.3219336599999991  6.9197411550000005 14.0000000585125672   F   F   F
 10.6536384150651404  7.6886012525789287 16.1746647477575429   F   F   F
  9.3246563055132086  8.4590333308218426 18.3254519519056771   T   T   T
  6.6632094569235836  2.3038753197876876 20.4761224649523008   T   T   T
  2.6634096150000000  0.0000000000000000 14.0000000585125672   F   F   F
  3.9951143700651408  0.7688600975789283 16.1746647477575429   F   F   F
  7.9902288999348592  1.5377202874210718 18.3028366640488542   T   T   T
  7.9902288982740561  0.0054102226878406 20.4761224649523008   T   T   T
  6.6585240450000001  6.9197411550000005 14.0000000585125672   F   F   F
  7.9902288000651405  7.6886012525789287 16.1746647477575429   F   F   F
 11.9826206328235330  8.4590333308218426 18.3254519519056771   T   T   T
  9.3172483446069343  2.3038753197876876 20.4761224649523008   T   T   T
  7.9902288499999985  4.6131607699999995 14.0000000585125672   F   F   F
  9.3219336050651407  5.3820208675789285 16.1746647477575429   F   F   F
  7.9902288516632591  6.1477371883563174 18.3254519519056771   T   T   T
  7.9902288499999985  4.6131607699999995 20.6737478216004362   T   T   T
  6.6585240399999988  2.3065803850000002 14.0000000585125672   F   F   F
  7.9902287950651409  3.0754404825789283 16.1746647477575429   F   F   F
  6.6612466855132073  3.8458725608218418 18.3254519519056771   T   T   T
  9.3266190769235831  6.9170360897876870 20.4761224649523008   T   T   T
  5.3268192350000003  4.6131607699999995 14.0000000585125672   F   F   F
  6.6585239900651407  5.3820208675789285 16.1746647477575429   F   F   F
 10.6536385199348587  6.1508810574210724 18.3028366640488542   T   T   T
 10.6536385182740538  4.6185709926878413 20.4761224649523008   T   T   T
  3.9951144249999997  2.3065803850000002 14.0000000585125672   F   F   F
  5.3268191800651401  3.0754404825789283 16.1746647477575429   F   F   F
  9.3192110128235335  3.8458725608218418 18.3254519519056771   T   T   T
 11.9806579646069338  6.9170360897876870 20.4761224649523008   T   T   T
