# Supplementary material for: Benchmarking DFT Accuracy in Predicting O 1s Binding Energies on Metals
Source: J Phys Chem C Nanomater Interfaces. 2025 Oct 8;129(42):19199–206. doi: 10.1021/acs.jpcc.5c05986 (PMC12557369; doi:10.1021/acs.jpcc.5c05986)
Supplement: Supplementary file 3 [file jp5c05986_si_003.zip › Structures for BEs/S5 - Rh(111) CO (2x2)/POSCAR_Rh111_CO_c2x4_2x1x1_CL_JS_8]

 C  O Rh 
 1.0000000000000000
    10.6536384599999998    0.0000000000000000    0.0000000000000000
     5.3268192299999999    9.2263215499999998    0.0000000000000000
     0.0000000000000000    0.0000000000000000   34.5239945300000031
 C   O   Rh 
   8   8  64
Selective dynamics
Cartesian
  5.2944208762248319  6.1063576964471187 22.0332512854399845   T   T   T
  2.6573372541505691  3.1210595715001586 22.0492238115092896   T   T   T
  5.3199521077214529  1.4872837719657239 22.0308125104663830   T   T   T
  7.9433700946703052  7.7610728172657106 22.0502098167930676   T   T   T
 10.6212401062248318  6.1063576964471187 22.0332512854399845   T   T   T
  7.9841564841505690  3.1210595715001586 22.0492238115092896   T   T   T
 10.6467713377214537  1.4872837719657239 22.0308125104663830   T   T   T
 13.2701893246703051  7.7610728172657106 22.0502098167930676   T   T   T
  5.2860545206740017  5.9823117407348949 23.2136018011446232   T   T   T
  7.9845480586321660  3.2605459608527392 23.2265286204164916   T   T   T
  5.3209947260493404  1.3571202114865564 23.2104891177977990   T   T   T
  7.9445556315581332  7.9059312323407784 23.2267975623338820   T   T   T
 10.6128737506740016  5.9823117407348949 23.2136018011446232   T   T   T
  2.6577288286321665  3.2605459608527392 23.2265286204164916   T   T   T
 10.6478139560493403  1.3571202114865564 23.2104891177977990   T   T   T
 13.2713748615581331  7.9059312323407784 23.2267975623338820   T   T   T
  5.3268192299999990  0.0000000000000000 14.0000000585125672   F   F   F
  1.3317047542318077  0.7688600984122614 16.1746647477575429   F   F   F
  5.3243238815317069  1.5345246603556804 18.3186755822593277   T   T   T
  5.3190688145567337  0.0457941089077010 20.5240997696707517   T   T   T
  6.6585240374999994  2.3065803874999999 14.0000000585125672   F   F   F
  2.6634095617318074  3.0754404859122610 16.1746647477575429   F   F   F
  6.6581489228898230  3.8494007103509320 18.3185578554379838   T   T   T
  6.6518770193920371  2.3195612683415572 20.6308023890847316   T   T   T
  7.9902288449999990  4.6131607749999990 14.0000000585125672   F   F   F
  3.9951143692318074  5.3820208734122614 16.1746647477575429   F   F   F
  7.9869809235108917  6.1565344003542855 18.3344792859953820   T   T   T
  7.9821955221874283  4.5755187670242323 20.5202593205192336   T   T   T
  9.3219336524999985  6.9197411624999994 14.0000000585125672   F   F   F
  5.3268191767318074  7.6886012609122609 16.1746647477575429   F   F   F
  9.3177993482910200  8.4624052837270902 18.3175407785591275   T   T   T
  9.3068868796846349  6.9348232458113541 20.6314693926590493   T   T   T
  2.6634096150000000  0.0000000000000000 14.0000000585125672   F   F   F
  3.9951143692318074  0.7688600984122614 16.1746647477575429   F   F   F
  2.6606438771875918  1.5440709507370345 18.3335191737075007   T   T   T
  7.9830005111094673  9.1890443507783193 20.5165224433513060   T   T   T
  3.9951144224999999  2.3065803874999999 14.0000000585125672   F   F   F
  5.3268191767318074  3.0754404859122610 16.1746647477575429   F   F   F
  3.9911522278203417  3.8494689851304016 18.3193660621499284   T   T   T
  3.9869861757687506  2.3187319142974272 20.6307143528986785   T   T   T
  5.3268192299999999  4.6131607749999990 14.0000000585125672   F   F   F
  6.6585239842318078  5.3820208734122614 16.1746647477575429   F   F   F
  5.3230873137156545  6.1481306976336834 18.3201252447896437   T   T   T
  5.3191344409696484  4.6607667489336899 20.5274044064271628   T   T   T
  6.6585240374999994  6.9197411624999994 14.0000000585125672   F   F   F
  7.9902287917318073  7.6886012609122609 16.1746647477575429   F   F   F
  6.6579155549393576  8.4619954505238404 18.3175435404786882   T   T   T
  6.6474559192357141  6.9305596703598837 20.6343103721689261   T   T   T
  0.0000000000000000  0.0000000000000000 14.0000000585125672   F   F   F
  6.6585239842318078  0.7688600984122614 16.1746647477575429   F   F   F
 10.6511431115317059  1.5345246603556804 18.3186755822593277   T   T   T
 10.6458880445567345  0.0457941089077010 20.5240997696707517   T   T   T
  1.3317048075000000  2.3065803874999999 14.0000000585125672   F   F   F
  7.9902287917318073  3.0754404859122610 16.1746647477575429   F   F   F
 11.9849681528898238  3.8494007103509320 18.3185578554379838   T   T   T
 11.9786962493920353  2.3195612683415572 20.6308023890847316   T   T   T
  2.6634096149999995  4.6131607749999990 14.0000000585125672   F   F   F
  9.3219335992318069  5.3820208734122614 16.1746647477575429   F   F   F
 13.3138001535108934  6.1565344003542855 18.3344792859953820   T   T   T
  2.6553762921874293  4.5755187670242323 20.5202593205192336   T   T   T
  3.9951144224999999  6.9197411624999994 14.0000000585125672   F   F   F
 10.6536384067318082  7.6886012609122609 16.1746647477575429   F   F   F
 14.6446185782910199  8.4624052837270902 18.3175407785591275   T   T   T
 14.6337061096846348  6.9348232458113541 20.6314693926590493   T   T   T
  7.9902288449999999  0.0000000000000000 14.0000000585125672   F   F   F
  9.3219335992318069  0.7688600984122614 16.1746647477575429   F   F   F
  7.9874631071875912  1.5440709507370345 18.3335191737075007   T   T   T
 13.3098197411094663  9.1890443507783193 20.5165224433513060   T   T   T
  9.3219336525000003  2.3065803874999999 14.0000000585125672   F   F   F
 10.6536384067318082  3.0754404859122610 16.1746647477575429   F   F   F
  9.3179714578203416  3.8494689851304016 18.3193660621499284   T   T   T
  9.3138054057687505  2.3187319142974272 20.6307143528986785   T   T   T
 10.6536384599999998  4.6131607749999990 14.0000000585125672   F   F   F
 11.9853432142318077  5.3820208734122614 16.1746647477575429   F   F   F
 10.6499065437156553  6.1481306976336834 18.3201252447896437   T   T   T
 10.6459536709696483  4.6607667489336899 20.5274044064271628   T   T   T
 11.9853432674999993  6.9197411624999994 14.0000000585125672   F   F   F
 13.3170480217318072  7.6886012609122609 16.1746647477575429   F   F   F
 11.9847347849393575  8.4619954505238404 18.3175435404786882   T   T   T
 11.9742751492357122  6.9305596703598837 20.6343103721689261   T   T   T
