# Supplementary material for: Benchmarking DFT Accuracy in Predicting O 1s Binding Energies on Metals
Source: J Phys Chem C Nanomater Interfaces. 2025 Oct 8;129(42):19199–206. doi: 10.1021/acs.jpcc.5c05986 (PMC12557369; doi:10.1021/acs.jpcc.5c05986)
Supplement: Supplementary file 3 [file jp5c05986_si_003.zip › Structures for BEs/S7 - Rh(111) NO c(2x4)/POSCAR_Rh111_NO_c2x4_2x1x1_CL_JS_10]

 N  O Rh 
 1.0000000000000000
    10.6536384599999998    0.0000000000000000    0.0000000000000000
     5.3268192299999999    9.2263215499999998    0.0000000000000000
     0.0000000000000000    0.0000000000000000   34.5239945300000031
 N   O   Rh 
   8   8  64
Selective dynamics
Cartesian
  5.3072373098285972  6.0756006464016075 21.9925799484439715   T   T   T
  2.6542436506145544  3.1669828489095599 22.0037829846689590   T   T   T
  5.3170982110507881  1.4580761903613200 21.9899982441330195   T   T   T
  7.9670872778781501  7.7919187167877473 22.0045028099549071   T   T   T
 10.6340565398285971  6.0756006464016075 21.9925799484439715   T   T   T
  7.9810628806145543  3.1669828489095599 22.0037829846689590   T   T   T
 10.6439174410507871  1.4580761903613200 21.9899982441330195   T   T   T
 13.2939065078781482  7.7919187167877473 22.0045028099549071   T   T   T
  5.3028221224416185  5.9944974049220567 23.1996617026332999   T   T   T
  7.9815900759137470  3.2472991774241113 23.2106458567329632   T   T   T
  5.3163960297398898  1.3744877469090611 23.1968155445242452   T   T   T
  7.9584985276244664  7.8835331373563511 23.2104632248019023   T   T   T
 10.6296413524416202  5.9944974049220567 23.1996617026332999   T   T   T
  2.6547708459137476  3.2472991774241113 23.2106458567329632   T   T   T
 10.6432152597398915  1.3744877469090611 23.1968155445242452   T   T   T
 13.2853177576244654  7.8835331373563511 23.2104632248019023   T   T   T
  5.3268192299999990  0.0000000000000000 14.0000000585125672   F   F   F
  1.3317047542318077  0.7688600984122614 16.1746647477575429   F   F   F
  5.3233928600666864  1.5440679983141385 18.3164998801240486   T   T   T
  5.3184979393398555  0.0855882486482215 20.5300610278062479   T   T   T
  6.6585240374999994  2.3065803874999999 14.0000000585125672   F   F   F
  2.6634095617318074  3.0754404859122610 16.1746647477575429   F   F   F
  6.6514662683612107  3.8493090929779403 18.3220817195596588   T   T   T
  6.6500380948574556  2.3210725398114471 20.6658432078128449   T   T   T
  7.9902288449999990  4.6131607749999990 14.0000000585125672   F   F   F
  3.9951143692318074  5.3820208734122614 16.1746647477575429   F   F   F
  7.9866163560027905  6.1531058992663050 18.3613976445304203   T   T   T
  7.9812287577653773  4.5409828924614875 20.5276578125470124   T   T   T
  9.3219336524999985  6.9197411624999994 14.0000000585125672   F   F   F
  5.3268191767318074  7.6886012609122609 16.1746647477575429   F   F   F
  9.3216719458712305  8.4617904416589980 18.3214544185790480   T   T   T
  9.3083154260657359  6.9354731479013356 20.6688896050901718   T   T   T
  2.6634096150000000  0.0000000000000000 14.0000000585125672   F   F   F
  3.9951143692318074  0.7688600984122614 16.1746647477575429   F   F   F
  2.6599811143389949  1.5402436880316634 18.3598067788624810   T   T   T
  7.9808253577450881  9.1548003047662014 20.5230277996405945   T   T   T
  3.9951144224999999  2.3065803874999999 14.0000000585125672   F   F   F
  5.3268191767318074  3.0754404859122610 16.1746647477575429   F   F   F
  3.9950867763081961  3.8493233015131278 18.3220730885610230   T   T   T
  3.9858060189683440  2.3209738181708617 20.6650791918138985   T   T   T
  5.3268192299999999  4.6131607749999990 14.0000000585125672   F   F   F
  6.6585239842318078  5.3820208734122614 16.1746647477575429   F   F   F
  5.3229199983236395  6.1575421914571917 18.3178753160661216   T   T   T
  5.3177095168256230  4.7001341713025235 20.5329196145533288   T   T   T
  6.6585240374999994  6.9197411624999994 14.0000000585125672   F   F   F
  7.9902287917318073  7.6886012609122609 16.1746647477575429   F   F   F
  6.6514233874664104  8.4618117544617792 18.3204877467322085   T   T   T
  6.6467988028155007  6.9341245364803719 20.6670784763371316   T   T   T
  0.0000000000000000  0.0000000000000000 14.0000000585125672   F   F   F
  6.6585239842318078  0.7688600984122614 16.1746647477575429   F   F   F
 10.6502120900666881  1.5440679983141385 18.3164998801240486   T   T   T
 10.6453171693398563  0.0855882486482215 20.5300610278062479   T   T   T
  1.3317048075000000  2.3065803874999999 14.0000000585125672   F   F   F
  7.9902287917318073  3.0754404859122610 16.1746647477575429   F   F   F
 11.9782854983612115  3.8493090929779403 18.3220817195596588   T   T   T
 11.9768573248574555  2.3210725398114471 20.6658432078128449   T   T   T
  2.6634096149999995  4.6131607749999990 14.0000000585125672   F   F   F
  9.3219335992318069  5.3820208734122614 16.1746647477575429   F   F   F
 13.3134355860027913  6.1531058992663050 18.3613976445304203   T   T   T
  2.6544095277653765  4.5409828924614875 20.5276578125470124   T   T   T
  3.9951144224999999  6.9197411624999994 14.0000000585125672   F   F   F
 10.6536384067318082  7.6886012609122609 16.1746647477575429   F   F   F
 14.6484911758712286  8.4617904416589980 18.3214544185790480   T   T   T
 14.6351346560657358  6.9354731479013356 20.6688896050901718   T   T   T
  7.9902288449999999  0.0000000000000000 14.0000000585125672   F   F   F
  9.3219335992318069  0.7688600984122614 16.1746647477575429   F   F   F
  7.9868003443389943  1.5402436880316634 18.3598067788624810   T   T   T
 13.3076445877450880  9.1548003047662014 20.5230277996405945   T   T   T
  9.3219336525000003  2.3065803874999999 14.0000000585125672   F   F   F
 10.6536384067318082  3.0754404859122610 16.1746647477575429   F   F   F
  9.3219060063081969  3.8493233015131278 18.3220730885610230   T   T   T
  9.3126252489683434  2.3209738181708617 20.6650791918138985   T   T   T
 10.6536384599999998  4.6131607749999990 14.0000000585125672   F   F   F
 11.9853432142318077  5.3820208734122614 16.1746647477575429   F   F   F
 10.6497392283236394  6.1575421914571917 18.3178753160661216   T   T   T
 10.6445287468256229  4.7001341713025235 20.5329196145533288   T   T   T
 11.9853432674999993  6.9197411624999994 14.0000000585125672   F   F   F
 13.3170480217318072  7.6886012609122609 16.1746647477575429   F   F   F
 11.9782426174664103  8.4618117544617792 18.3204877467322085   T   T   T
 11.9736180328155015  6.9341245364803719 20.6670784763371316   T   T   T
