# Supplementary material for: Benchmarking DFT Accuracy in Predicting O 1s Binding Energies on Metals
Source: J Phys Chem C Nanomater Interfaces. 2025 Oct 8;129(42):19199–206. doi: 10.1021/acs.jpcc.5c05986 (PMC12557369; doi:10.1021/acs.jpcc.5c05986)
Supplement: Supplementary file 3 [file jp5c05986_si_003.zip › Structures for BEs/S8 - Rh(110) CO 2x2/POSCAR_Rh110_CO_2x2_top_2x2x1_CL_JS_4]

 C  O Rh 
 1.0000000000000000
    15.0665200000000006    0.0000000000000000    0.0000000000000000
     0.0000000000000000   10.6536384599999998    0.0000000000000000
     0.0000000000000000    0.0000000000000000   31.9951144200000002
 C   O   Rh 
   4   4  64
Selective dynamics
Cartesian
  0.0000000000000000  0.0000000000000000 19.8507493164738307   T   T   T
  0.0000000000000000  5.3268192299999990 19.8507493164738307   T   T   T
  7.5332599999999994  0.0000000000000000 19.8507493164738307   T   T   T
  7.5332599999999994  5.3268192299999990 19.8507493164738307   T   T   T
  0.0000000000000000  0.0000000000000000 21.0188285534749113   T   T   T
  0.0000000000000000  5.3268192299999990 21.0188285534749113   T   T   T
  7.5332599999999994  0.0000000000000000 21.0188285534749113   T   T   T
  7.5332599999999994  5.3268192299999990 21.0188285534749113   T   T   T
  1.8833150000000001  1.3317048075000000 14.0000001523444002   F   F   F
  0.0000000000000000  0.0000000000000000 15.3317049640985150   F   F   F
  1.8820754773996002  1.3341216919210355 16.6774953050248911   T   T   T
  0.0000000000000000  0.0000000000000000 18.0197005933805059   T   T   T
  1.8833150000000001  9.3219336525000003 14.0000001523444002   F   F   F
  0.0000000000000000  7.9902288449999999 15.3317049640985150   F   F   F
  1.8820754773996002  9.3195167680789641 16.6774953050248911   T   T   T
  0.0000000000000000  7.9902288449999999 17.9419035128148430   T   T   T
 13.1832050000000010  1.3317048075000000 14.0000001523444002   F   F   F
 11.2998900000000013  0.0000000000000000 15.3317049640985150   F   F   F
 13.1844445226004012  1.3341216919210355 16.6774953050248911   T   T   T
 11.2998900000000013  0.0000000000000000 17.9206811534200554   T   T   T
 13.1832050000000010  9.3219336525000003 14.0000001523444002   F   F   F
 11.2998900000000013  7.9902288449999999 15.3317049640985150   F   F   F
 13.1844445226004012  9.3195167680789641 16.6774953050248911   T   T   T
 11.2998900000000013  7.9902288449999999 17.9457845201939890   T   T   T
  1.8833150000000001  6.6585240374999994 14.0000001523444002   F   F   F
  0.0000000000000000  5.3268192299999990 15.3317049640985150   F   F   F
  1.8820754773996002  6.6609409219210356 16.6774953050248911   T   T   T
  0.0000000000000000  5.3268192299999990 18.0197005933805059   T   T   T
  1.8833150000000001  3.9951144224999999 14.0000001523444002   F   F   F
  0.0000000000000000  2.6634096150000000 15.3317049640985150   F   F   F
  1.8820754773996002  3.9926975380789642 16.6774953050248911   T   T   T
  0.0000000000000000  2.6634096150000000 17.9419035128148430   T   T   T
 13.1832050000000010  6.6585240374999994 14.0000001523444002   F   F   F
 11.2998900000000013  5.3268192299999990 15.3317049640985150   F   F   F
 13.1844445226004012  6.6609409219210356 16.6774953050248911   T   T   T
 11.2998900000000013  5.3268192299999990 17.9206811534200554   T   T   T
 13.1832050000000010  3.9951144224999999 14.0000001523444002   F   F   F
 11.2998900000000013  2.6634096150000000 15.3317049640985150   F   F   F
 13.1844445226004012  3.9926975380789642 16.6774953050248911   T   T   T
 11.2998900000000013  2.6634096150000000 17.9457845201939890   T   T   T
  9.4165749999999999  1.3317048075000000 14.0000001523444002   F   F   F
  7.5332599999999994  0.0000000000000000 15.3317049640985150   F   F   F
  9.4153354773995996  1.3341216919210355 16.6774953050248911   T   T   T
  7.5332599999999994  0.0000000000000000 18.0197005933805059   T   T   T
  9.4165749999999999  9.3219336525000003 14.0000001523444002   F   F   F
  7.5332599999999994  7.9902288449999999 15.3317049640985150   F   F   F
  9.4153354773995996  9.3195167680789641 16.6774953050248911   T   T   T
  7.5332599999999994  7.9902288449999999 17.9419035128148430   T   T   T
  5.6499450000000007  1.3317048075000000 14.0000001523444002   F   F   F
  3.7666300000000001  0.0000000000000000 15.3317049640985150   F   F   F
  5.6511845226004001  1.3341216919210355 16.6774953050248911   T   T   T
  3.7666300000000001  0.0000000000000000 17.9206811534200554   T   T   T
  5.6499450000000007  9.3219336525000003 14.0000001523444002   F   F   F
  3.7666300000000001  7.9902288449999999 15.3317049640985150   F   F   F
  5.6511845226004001  9.3195167680789641 16.6774953050248911   T   T   T
  3.7666300000000001  7.9902288449999999 17.9457845201939890   T   T   T
  9.4165749999999999  6.6585240374999994 14.0000001523444002   F   F   F
  7.5332599999999994  5.3268192299999990 15.3317049640985150   F   F   F
  9.4153354773995996  6.6609409219210356 16.6774953050248911   T   T   T
  7.5332599999999994  5.3268192299999990 18.0197005933805059   T   T   T
  9.4165749999999999  3.9951144224999999 14.0000001523444002   F   F   F
  7.5332599999999994  2.6634096150000000 15.3317049640985150   F   F   F
  9.4153354773995996  3.9926975380789642 16.6774953050248911   T   T   T
  7.5332599999999994  2.6634096150000000 17.9419035128148430   T   T   T
  5.6499450000000007  6.6585240374999994 14.0000001523444002   F   F   F
  3.7666300000000001  5.3268192299999990 15.3317049640985150   F   F   F
  5.6511845226004001  6.6609409219210356 16.6774953050248911   T   T   T
  3.7666300000000001  5.3268192299999990 17.9206811534200554   T   T   T
  5.6499450000000007  3.9951144224999999 14.0000001523444002   F   F   F
  3.7666300000000001  2.6634096150000000 15.3317049640985150   F   F   F
  5.6511845226004001  3.9926975380789642 16.6774953050248911   T   T   T
  3.7666300000000001  2.6634096150000000 17.9457845201939890   T   T   T
