# Supplementary material for: Benchmarking DFT Accuracy in Predicting O 1s Binding Energies on Metals
Source: J Phys Chem C Nanomater Interfaces. 2025 Oct 8;129(42):19199–206. doi: 10.1021/acs.jpcc.5c05986 (PMC12557369; doi:10.1021/acs.jpcc.5c05986)
Supplement: Supplementary file 3 [file jp5c05986_si_003.zip › Structures for BEs/S9 - Cu(110) CO 2x1/POSCAR_Cu110_CO_1x2x1_CL_JS_36]

 C Cu  O 
 1.0000000000000000
     7.0796400000000004    0.0000000000000000    0.0000000000000000
     0.0000000000000000   10.0121228999999996    0.0000000000000000
     0.0000000000000000    0.0000000000000000   31.7545460900000016
 C   Cu  O  
   4  32   4
Selective dynamics
Cartesian
  0.0000000000000000  7.5090921749999993 19.6670498324752963   T   T   T
  3.5398199999999997  0.0000000000000000 19.6670447517479197   T   T   T
  0.0000000000000000  2.5030307249999999 19.6670498324752963   T   T   T
  3.5398199999999997  5.0060614499999989 19.6670447517479197   T   T   T
  1.7699100000000001  1.2515153625000000 13.9999998506148593   F   F   F
  0.0000000000000000  0.0000000000000000 15.2515154193867737   F   F   F
  1.7699109911496000  1.2515152623787711 16.5727455537355937   T   T   T
  0.0000000000000000  0.0000000000000000 17.7520506496079307   T   T   T
  1.7699100000000001  8.7606075375000003 13.9999998506148593   F   F   F
  0.0000000000000000  7.5090921749999993 15.2515154193867737   F   F   F
  1.7699109911496000  8.7606076376212290 16.5727455537355937   T   T   T
  0.0000000000000000  7.5090921749999993 17.8377415624136368   T   T   T
  5.3097300000000001  1.2515153625000000 13.9999998506148593   F   F   F
  3.5398199999999997  0.0000000000000000 15.2515154193867737   F   F   F
  5.3097290088504003  1.2515152623787711 16.5727455537355937   T   T   T
  3.5398199999999997  0.0000000000000000 17.8377418799591005   T   T   T
  5.3097300000000001  8.7606075375000003 13.9999998506148593   F   F   F
  3.5398199999999997  7.5090921749999993 15.2515154193867737   F   F   F
  5.3097290088504003  8.7606076376212290 16.5727455537355937   T   T   T
  3.5398199999999997  7.5090921749999993 17.7520477916987822   T   T   T
  1.7699100000000001  6.2575768125000000 13.9999998506148593   F   F   F
  0.0000000000000000  5.0060614499999989 15.2515154193867737   F   F   F
  1.7699109911496000  6.2575767123787704 16.5727455537355937   T   T   T
  0.0000000000000000  5.0060614499999989 17.7520506496079307   T   T   T
  1.7699100000000001  3.7545460874999996 13.9999998506148593   F   F   F
  0.0000000000000000  2.5030307249999999 15.2515154193867737   F   F   F
  1.7699109911496000  3.7545461876212287 16.5727455537355937   T   T   T
  0.0000000000000000  2.5030307249999999 17.8377415624136368   T   T   T
  5.3097300000000001  6.2575768125000000 13.9999998506148593   F   F   F
  3.5398199999999997  5.0060614499999989 15.2515154193867737   F   F   F
  5.3097290088504003  6.2575767123787704 16.5727455537355937   T   T   T
  3.5398199999999997  5.0060614499999989 17.8377418799591005   T   T   T
  5.3097300000000001  3.7545460874999996 13.9999998506148593   F   F   F
  3.5398199999999997  2.5030307249999999 15.2515154193867737   F   F   F
  5.3097290088504003  3.7545461876212287 16.5727455537355937   T   T   T
  3.5398199999999997  2.5030307249999999 17.7520477916987822   T   T   T
  0.0000000000000000  7.5090921749999993 20.8249793556471481   T   T   T
  3.5398199999999997  0.0000000000000000 20.8249815784653727   T   T   T
  0.0000000000000000  2.5030307249999999 20.8249793556471481   T   T   T
  3.5398199999999997  5.0060614499999989 20.8249815784653727   T   T   T
